# Supplementary material for: Transcriptome analyses of early cucumber fruit growth identifies distinct gene modules associated with phases of development
Source: BMC Genomics. 2012 Oct 2;13:518. doi: 10.1186/1471-2164-13-518 (PMC3477022; doi:10.1186/1471-2164-13-518)
Supplement: Additional file 4 — Table S2. Genes differentially expressed at 0–4, 8, or 12–16 dpp (top 2.5% at each age group). [file 1471-2164-13-518-S4.xlsx]

## Sheet: Sheet1
	Additional File 4. Table S2. Genes differentially expressed at 0-4, 8, or 12-16 dpp (top 2.5% at each age group)
				% expression at each age group
	Contig #	Total Reads	Length (nt)	0+4d	8d	12+16d	Hit ID -Arabidopsis	Hit Description	Bit Score	E-value
				0+4
	23	90	476	100	0	0	No hits found
	23916	85	754	100	0	0	AT2G25060.1	plastocyanin-like domain-containing protein	187	5e-48
	467	74	1106	100	0	0	AT3G20390.1	endoribonuclease L-PSP family protein	168	5e-42
	109	66	1252	100	0	0	No hits found
	9104	55	1308	100	0	0	AT1G20930.1	CDKB2;2 (CYCLIN-DEPENDENT KINASE B2;2); cyclin-dependent protein kinase/ kinase	553	1e-158
	9176	47	1709	100	0	0	AT5G06150.1	CYC1BAT; cyclin-dependent protein kinase regulator	447	1e-126
	8041	44	1715	100	0	0	AT5G03810.1	carboxylesterase/ hydrolase, acting on ester bonds / lipase	481	1e-136
	11920	42	1041	100	0	0	AT4G29260.1	acid phosphatase class B family protein	265	5e-71
	8200	38	724	100	0	0	AT2G37470.1	histone H2B, putative	238	4e-63
	91	34	925	100	0	0	AT1G33430.1	galactosyltransferase family protein	424	1e-119
	496	32	1358	100	0	0	AT5G66230.1	unknown protein	295	5e-80
	7118	30	1188	100	0	0	AT4G00180.1	YAB3 (YABBY3); protein binding / transcription factor	194	1e-49
	9352	30	1029	100	0	0	AT5G44560.1	VPS2.2	350	1e-96
	10432	30	1103	100	0	0	AT1G26480.1	GRF12 (GENERAL REGULATORY FACTOR 12); protein binding / protein phosphorylated amino acid binding	441	1e-124
	10466	30	1616	100	0	0	AT4G17830.1	peptidase M20/M25/M40 family protein	556	1e-158
	742	222	1233	98.9362	1.06383	0	AT1G19670.1	ATCLH1 (ARABIDOPSIS THALIANA CORONATINE-INDUCED PROTEIN 1); chlorophyllase	249	3e-66
	11691	198	1323	98.8235	1.17647	0	AT5G06860.1	PGIP1 (POLYGALACTURONASE INHIBITING PROTEIN 1); protein binding	400	1e-112
	1156	230	1194	97.9798	1.0101	1.0101	AT4G23800.1	high mobility group (HMG1/2) family protein	431	1e-121
	592	109	1157	97.9167	2.08333	0	AT4G00430.1	PIP1;4 (PLASMA MEMBRANE INTRINSIC PROTEIN 1;4); water channel	523	1e-148
	2790	394	676	97.6608	0.584795	1.75439	No hits found
	653	175	1824	97.3333	1.33333	1.33333	AT1G48600.2	phosphoethanolamine N-methyltransferase 2, putative (NMT2)	652	0
	525	175	719	97.2973	2.7027	0	No hits found
	3464	168	918	97.2222	2.77778	0	AT1G50490.1	UBC20 (ubiquitin-conjugating enzyme 20); ubiquitin-protein ligase	312	2e-85
	214	84	2213	97.2222	0	2.77778	AT3G10050.1	OMR1 (L-O-METHYLTHREONINE RESISTANT 1); L-threonine ammonia-lyase	530	1e-150
	8957	78	697	97.0588	2.94118	0	AT2G25060.1	plastocyanin-like domain-containing protein	189	2e-48
	531	373	1270	96.9136	2.46914	0.617284	AT5G06860.1	PGIP1 (POLYGALACTURONASE INHIBITING PROTEIN 1); protein binding	189	4e-48
	664	65	1650	96.4286	3.57143	0	AT4G33270.1	CDC20.1; signal transducer	749	0
	5702	62	497	96.1538	3.84615	0	No hits found
	417	1142	896	96.0905	1.44033	2.46914	AT3G19760.1	eukaryotic translation initiation factor 4A, putative / eIF-4A, putative / DEAD box RNA helicase, putative	126	3e-45
	10239	56	2232	95.8333	4.16667	0	AT5G17160.1	unknown protein	179	6e-45
	16069	54	1142	95.8333	4.16667	0	AT3G62730.1	unknown protein	312	2e-85
	5623	51	1794	95.6522	0	4.34783	No hits found	hypothetical protein [Vitis vinifera]	218	2e-61
	908	101	1193	95.4545	4.54545	0	AT5G14920.1	gibberellin-regulated family protein	208	5e-54
	5857	51	728	95.4545	4.54545	0	AT2G45180.1	protease inhibitor/seed storage/lipid transfer protein (LTP) family protein	98	4e-21
	826	46	1254	95	5	0	AT1G28290.2	AGP31 (arabinogalactan-protein 31)	195	6e-50
	8112	43	2054	94.4444	0	5.55556	AT3G25830.1	ATTPS-CIN (terpene synthase-like sequence-1,8-cineole); (E)-beta-ocimene synthase/ myrcene synthase	505	1e-143
	8970	79	1707	94.1176	2.94118	2.94118	AT5G20950.2	glycosyl hydrolase family 3 protein	899	0
	3017	1346	2294	93.7173	2.26876	4.01396	AT1G08450.1	CRT3 (CALRETICULIN 3); calcium ion binding / unfolded protein binding	694	0
	516	35	854	93.3333	6.66667	0	AT5G16250.1	unknown protein	249	1e-66
	56	68	1252	93.3333	0	6.66667	AT3G16770.1	ATEBP (ETHYLENE-RESPONSIVE ELEMENT BINDING PROTEIN); DNA binding / protein binding / transcription activator/ transcription factor	169	3e-42
	176	35	571	93.3333	0	6.66667	No hits found
	5986	33	2043	93.3333	0	6.66667	AT2G23010.1	serine carboxypeptidase S10 family protein	453	1e-138
	3495	132	1248	93.1034	5.17241	1.72414	AT5G06730.1	peroxidase, putative	332	3e-91
	7089	32	1740	92.8571	7.14286	0	AT1G70710.1	ATGH9B1 (ARABIDOPSIS THALIANA GLYCOSYL HYDROLASE 9B1); cellulase/ hydrolase, hydrolyzing O-glycosyl compounds	838	0
	4900	30	1368	92.3077	7.69231	0	AT2G26760.1	CYCB1;4 (Cyclin B1;4); cyclin-dependent protein kinase regulator	368	1e-102
	23935	30	443	92.3077	7.69231	0	No hits found
	6977	30	1339	91.6667	0	8.33333	AT1G79650.2	RAD23; damaged DNA binding	387	1e-112
	959	134	738	91.3793	3.44828	5.17241	AT5G65360.1	histone H3	263	6e-71
	5622	105	1792	91.3043	8.69565	0	No hits found	hypothetical protein [Vitis vinifera]	243	7e-63
	759	53	1328	91.3043	4.34783	4.34783	AT2G38620.2	CDKB1;2 (cyclin-dependent kinase B1;2); cyclin binding / kinase/ protein serine/threonine kinase	543	1e-155
	2971	818	1350	91.2807	6.81199	1.90736	AT1G79210.3	20S proteasome alpha subunit B, putative	238	6e-63
	571	81	1620	91.1765	2.94118	5.88235	AT4G34160.1	CYCD3;1 (CYCLIN D3;1); cyclin-dependent protein kinase regulator/ protein binding	334	8e-92
	3696	49	1695	90.9091	4.54545	4.54545	No hits found	hypothetical protein [Vitis vinifera]	325	1e-87
	499	248	1142	90.8257	8.25688	0.917431	AT4G03210.1	XTH9 (XYLOGLUCAN ENDOTRANSGLUCOSYLASE/HYDROLASE 9); hydrolase, acting on glycosyl bonds / xyloglucan:xyloglucosyl transferase	440	1e-124
	4547	123	608	90.7407	9.25926	0	No hits found
	11569	95	1131	90.4762	4.7619	4.7619	AT4G32830.1	AtAUR1 (ATAURORA1); histone kinase(H3-S10 specific) / kinase/ protein serine/threonine kinase	540	1e-154
	1392	71	1655	90.3226	6.45161	3.22581	AT2G42200.1	SPL9 (SQUAMOSA PROMOTER BINDING PROTEIN-LIKE 9); transcription factor	230	2e-60
	4824	45	1873	90	10	0	AT1G48600.2	phosphoethanolamine N-methyltransferase 2, putative (NMT2)	503	0
	1628	65	1729	89.2857	7.14286	3.57143	AT5G62390.1	ATBAG7 (ARABIDOPSIS THALIANA BCL-2-ASSOCIATED ATHANOGENE 7); calmodulin binding	342	6e-94
	68	40	994	88.8889	5.55556	5.55556	AT3G14310.1	ATPME3; pectinesterase	323	8e-89
	2945	211	565	88.2979	6.38298	5.31915	AT5G59845.1	gibberellin-regulated family protein	115	2e-26
	10400	39	1405	88.2353	5.88235	5.88235	AT3G55530.1	SDIR1 (SALT- AND DROUGHT-INDUCED RING FINGER1); protein binding / ubiquitin-protein ligase/ zinc ion binding	426	1e-119
	876	113	1047	88	6	6	AT5G60800.1	heavy-metal-associated domain-containing protein	263	2e-70
	139	172	1043	88	5.33333	6.66667	AT2G47140.1	short-chain dehydrogenase/reductase (SDR) family protein	283	1e-76
	4768	52	1190	87.5	12.5	0	No hits found	unknown [Zea mays]	372	1e-102
	254	73	801	87.5	9.375	3.125	AT2G40435.1	EXPRESSED IN: 20 plant structures; EXPRESSED DURING: 13 growth stages; BEST Arabidopsis thaliana protein match is: transcription regulator (TAIR:AT3G56220.1); Has 165 Blast hits to 165 proteins in 20 species: Archae - 0; Bacteria - 0; Metazoa - 0; Fungi - 0; Plants - 165; Viruses - 0; Other Eukaryotes - 0 (source: NCBI BLink).	163	1e-40
	4659	90	1146	87.1795	10.2564	2.5641	AT3G62030.2	peptidyl-prolyl cis-trans isomerase, chloroplast / cyclophilin / rotamase / cyclosporin A-binding protein (ROC4)	285	5e-77
	330	66	1864	86.6667	6.66667	6.66667	AT2G05790.1	glycosyl hydrolase family 17 protein	745	0
	10397	32	1349	86.6667	6.66667	6.66667	AT2G42260.1	UVI4 (UV-B-INSENSITIVE 4)	220	2e-57
	1464	47	682	86.3636	4.54545	9.09091	AT5G64310.1	AGP1 (ARABINOGALACTAN PROTEIN 1)	101	4e-22
	15938	64	636	85.7143	14.2857	0	No hits found
	10414	32	1669	85.7143	7.14286	7.14286	AT5G62410.1	SMC2 (STRUCTURAL MAINTENANCE OF CHROMOSOMES 2); transporter	734	0
	9305	30	1580	85.7143	7.14286	7.14286	AT3G26050.1	FUNCTIONS IN: molecular_function unknown; INVOLVED IN: biological_process unknown; LOCATED IN: chloroplast; EXPRESSED IN: 11 plant structures; EXPRESSED DURING: 6 growth stages; CONTAINS InterPro DOMAIN/s: Targeting for Xklp2 (InterPro:IPR009675); BEST Arabidopsis thaliana protein match is: unknown protein (TAIR:AT3G27350.1); Has 5651 Blast hits to 1894 proteins in 233 species: Archae - 0; Bacter…	163	2e-40
	5726	30	2144	85.7143	0	14.2857	AT1G72160.1	SEC14 cytosolic factor family protein / phosphoglyceride transfer family protein	486	1e-137
	10003	56	1963	84.6154	7.69231	7.69231	AT5G62550.1	unknown protein	179	4e-45
	6012	31	866	84.6154	7.69231	7.69231	AT4G25050.1	ACP4 (acyl carrier protein 4); acyl carrier	128	4e-30
	1152	319	2912	84.2857	13.5714	2.14286	AT1G55020.1	LOX1; lipoxygenase	1050	0
	883	158	1486	84.2857	8.57143	7.14286	AT3G11480.1	BSMT1; S-adenosylmethionine-dependent methyltransferase	300	1e-81
	9181	41	2140	84.2105	15.7895	0	AT5G11460.1	senescence-associated protein-related	168	1e-41
	18032	43	885	84.2105	5.26316	10.5263	AT1G08880.1	H2AXA; DNA binding	205	3e-53
	11769	114	584	84	2	14	AT5G59970.1	histone H4	206	1e-53
	7218	38	1662	83.3333	0	16.6667	AT5G08380.1	AtAGAL1 (Arabidopsis thaliana ALPHA-GALACTOSIDASE 1); alpha-galactosidase/ catalytic/ hydrolase, hydrolyzing O-glycosyl compounds	668	0
	6799	51	1471	83.3333	4.16667	12.5	AT5G03300.1	ADK2 (ADENOSINE KINASE 2); adenosine kinase/ copper ion binding / kinase	593	1e-170
	8110	39	1140	82.3529	5.88235	11.7647	No hits found	hypothetical protein [Vitis vinifera]	102	8e-21
	10263	49	949	81.8182	9.09091	9.09091	AT4G18590.1	FUNCTIONS IN: molecular_function unknown; INVOLVED IN: biological_process unknown; LOCATED IN: cellular_component unknown; EXPRESSED IN: 23 plant structures; EXPRESSED DURING: 13 growth stages; CONTAINS InterPro DOMAIN/s: Replication factor A protein 3 (InterPro:IPR013970), Nucleic acid-binding, OB-fold-like (InterPro:IPR016027); BEST Arabidopsis thaliana protein match is: unknown protein (TAIR:A…	135	3e-32
	9152	50	2849	81.8182	4.54545	13.6364	AT1G54510.1	ATNEK1 (ARABIDOPSIS THALIANA NIMA-RELATED SERINE/THREONINE KINASE 1); ATP binding / kinase/ protein kinase/ protein serine/threonine kinase	702	0
	7943	60	773	81.4815	7.40741	11.1111	AT3G15680.1	zinc finger (Ran-binding) family protein	223	8e-59
	9999	35	662	81.25	12.5	6.25	AT2G39700.1	ATEXPA4 (ARABIDOPSIS THALIANA EXPANSIN A4)	111	4e-25
	14060	35	2325	81.25	12.5	6.25	AT3G22790.1	kinase interacting family protein	376	1e-104
	10329	38	1086	81.25	6.25	12.5	AT5G46800.1	BOU (A BOUT DE SOUFFLE); binding / transporter	474	1e-134
	3804	34	1661	81.25	6.25	12.5	AT4G14720.1	PPD2; dioxygenase/ metal ion binding	175	9e-44
	9231	38	2167	81.25	0	18.75	AT3G22960.1	PKP-ALPHA; pyruvate kinase	329	1e-165
	6800	69	1482	81.25	9.375	9.375	AT5G03300.1	ADK2 (ADENOSINE KINASE 2); adenosine kinase/ copper ion binding / kinase	577	1e-165
	2877	298	633	81.203	16.5414	2.25564	No hits found
	2643	60	1680	80.7692	11.5385	7.69231	AT3G51670.1	SEC14 cytosolic factor family protein / phosphoglyceride transfer family protein	646	0
	7883	124	2704	80.7018	10.5263	8.77193	AT1G28110.2	SCPL45 (SERINE CARBOXYPEPTIDASE-LIKE 45 PRECURSOR); serine-type carboxypeptidase	736	0
	10201	70	2787	80.6452	9.67742	9.67742	AT5G26742.1	emb1138 (embryo defective 1138); ATP binding / ATP-dependent helicase/ RNA binding / helicase/ nucleic acid binding / zinc ion binding	979	0
	1358	79	1064	80.5556	19.4444	0	AT2G15220.1	secretory protein, putative	276	2e-74
	11976	173	764	80.5195	5.19481	14.2857	AT5G59970.1	histone H4	206	2e-53
	408	37	809	80	13.3333	6.66667	AT5G61030.1	GR-RBP3 (glycine-rich RNA-binding protein 3); ATP binding / RNA binding	124	7e-29
	34	34	1432	80	13.3333	6.66667	AT5G23310.1	FSD3 (FE SUPEROXIDE DISMUTASE 3); superoxide dismutase	393	1e-109
	19982	33	718	80	13.3333	6.66667	AT2G32720.1	CB5-B (CYTOCHROME B5 ISOFORM B); heme binding	225	2e-59
	738	45	1486	80	10	10	AT5G58000.1	LOCATED IN: endoplasmic reticulum, chloroplast; CONTAINS InterPro DOMAIN/s: Reticulon (InterPro:IPR003388); BEST Arabidopsis thaliana protein match is: reticulon family protein (TAIR:AT4G28430.1); Has 1047 Blast hits to 1034 proteins in 125 species: Archae - 0; Bacteria - 2; Metazoa - 715; Fungi - 46; Plants - 58; Viruses - 4; Other Eukaryotes - 222 (source: NCBI BLink).	216	4e-56
	5740	45	1139	80	10	10	AT4G18020.5	APRR2; transcription factor/ two-component response regulator	242	4e-64
	3800	34	1856	80	6.66667	13.3333	AT3G53190.1	pectate lyase family protein	623	1e-178
	5580	80	1625	80	5.71429	14.2857	AT1G29980.1	INVOLVED IN: biological_process unknown; LOCATED IN: plasma membrane, anchored to membrane; EXPRESSED IN: 24 plant structures; EXPRESSED DURING: 13 growth stages; CONTAINS InterPro DOMAIN/s: Protein of unknown function DUF642 (InterPro:IPR006946), Galactose-binding like (InterPro:IPR008979); BEST Arabidopsis thaliana protein match is: unknown protein (TAIR:AT2G34510.1); Has 180 Blast hits to 163 …	580	1e-165
	1233	33	1573	80	6.66667	13.3333	AT2G46780.1	RNA binding / nucleic acid binding / nucleotide binding	278	9e-75
	285	360	720	79.8742	10.0629	10.0629	AT5G65360.1	histone H3	263	6e-71
					8
	2601	32	603	6.25	87.5	6.25	No hits found
	6937	62	620	9.375	84.375	6.25	No hits found	seed nucellus specific [Citrullus lanatus]	166	2e-40
	18043	58	984	0	83.3333	16.6667	AT2G23620.1	MES1 (METHYL ESTERASE 1); hydrolase, acting on ester bonds / methyl indole-3-acetate esterase/ methyl jasmonate esterase/ methyl salicylate esterase	304	5e-83
	1650	514	1644	10.566	81.1321	8.30189	AT5G33370.1	GDSL-motif lipase/hydrolase family protein	516	1e-146
	13652	223	942	8.62069	80.1724	11.2069	No hits found
	11291	70	703	11.1111	77.7778	11.1111	No hits found
	12937	418	953	0.930233	77.2093	21.8605	AT4G15630.1	integral membrane family protein	152	3e-37
	10203	71	765	2.77778	75	22.2222	AT1G14930.1	major latex protein-related / MLP-related	120	1e-27
	11503	31	695	6.25	75	18.75	AT1G19910.1	AVA-P2; ATPase/ proton-transporting ATPase, rotational mechanism	127	6e-30
	14009	56	1865	3.57143	71.4286	25	AT1G63710.1	CYP86A7; fatty acid (omega-1)-hydroxylase/ oxygen binding	796	0
	10115	105	1460	11.1111	70.3704	18.5185	AT3G48460.1	GDSL-motif lipase/hydrolase family protein	479	1e-135
	2951	66	1062	15.1515	69.697	15.1515	AT4G27450.1	unknown protein	337	8e-93
	3064	1162	960	3.37268	69.6459	26.9815	AT5G22430.1	unknown protein	114	1e-25
	512	45	1077	26.087	69.5652	4.34783	AT2G20670.1	unknown protein	264	8e-71
	28	90	827	22.2222	66.6667	11.1111	No hits found
	2797	42	648	19.0476	66.6667	14.2857	AT2G21660.2	CCR2 (COLD, CIRCADIAN RHYTHM, AND RNA BINDING 2); RNA binding / double-stranded DNA binding / single-stranded DNA binding	165	2e-41
	2700	428	654	20.1878	65.7277	14.0845	AT5G38650.1	proteasome maturation factor UMP1 family protein	231	2e-61
	480	45	1610	0	65.2174	34.7826	AT1G03220.1	extracellular dermal glycoprotein, putative / EDGP, putative	518	1e-147
	3337	209	799	6.60377	64.1509	29.2453	AT5G01870.1	lipid transfer protein, putative	109	2e-24
	3334	832	1146	2.13777	63.8955	33.9667	AT3G46040.1	RPS15AD (ribosomal protein S15A D); structural constituent of ribosome	120	2e-27
	6879	74	700	0	63.8889	36.1111	No hits found
	1794	383	1825	16.6667	63.0208	20.3125	No hits found	ORF124 [Pinus koraiensis]	166	3e-51
	2615	2534	1598	22.5552	62.6183	14.8265	AT4G21960.1	PRXR1; electron carrier/ heme binding / peroxidase	541	1e-154
	23885	43	501	14.2857	61.9048	23.8095	AT4G39660.1	AGT2 (ALANINE:GLYOXYLATE AMINOTRANSFERASE 2); alanine-glyoxylate transaminase/ catalytic/ pyridoxal phosphate binding / transaminase	163	4e-41
	7063	37	1769	22.2222	61.1111	16.6667	AT1G14685.1	BPC2 (BASIC PENTACYSTEINE 2); DNA binding / transcription factor	300	2e-81
	1149	41	827	20	60	20	AT5G12250.1	TUB6 (BETA-6 TUBULIN); structural constituent of cytoskeleton	397	1e-111
	2151	40	816	15	60	25	No hits found
	2991	39	892	25	60	15	AT1G15360.1	SHN1 (SHINE 1); DNA binding / sequence-specific DNA binding / transcription factor	226	1e-59
	10385	39	1455	15	60	25	AT3G17510.1	CIPK1 (CBL-INTERACTING PROTEIN KINASE 1); kinase/ protein binding	541	1e-154
	17943	42	1440	25	60	15	AT1G30820.1	CTP synthase, putative / UTP--ammonia ligase, putative	566	1e-170
	3281	3094	854	7.26688	59.164	33.5691	AT1G24020.1	MLP423 (MLP-LIKE PROTEIN 423)	193	1e-49
	4729	67	430	23.5294	58.8235	17.6471	No hits found
	11146	32	386	29.4118	58.8235	11.7647	No hits found
	2902	3014	1114	8.21192	58.4768	33.3113	AT5G01870.1	lipid transfer protein, putative	109	3e-24
	1651	62	1281	0	58.0645	41.9355	AT1G78955.1	CAMS1 (Camelliol C synthase 1); beta-amyrin synthase	413	1e-115
	2993	494	1046	4.41767	57.8313	37.751	No hits found
	2084	67	1101	18.1818	57.5758	24.2424	AT5G44130.1	FLA13 (FASCICLIN-LIKE ARABINOGALACTAN PROTEIN 13 PRECURSOR)	209	2e-54
	3372	63	1682	30	56.6667	13.3333	No hits found	hypothetical protein [Vitis vinifera]	351	2e-95
	1625	45	1679	8.69565	56.5217	34.7826	AT1G78950.1	beta-amyrin synthase, putative	766	0
	868	32	701	25	56.25	18.75	No hits found	unnamed protein product [Vitis vinifera]	140	1e-32
	5842	31	784	0	56.25	43.75	AT1G10310.1	short-chain dehydrogenase/reductase (SDR) family protein	172	2e-43
	3390	55	1582	18.5185	55.5556	25.9259	AT3G63470.1	scpl40 (serine carboxypeptidase-like 40); serine-type carboxypeptidase	593	1e-169
	7851	76	1770	5.26316	55.2632	39.4737	AT5G04660.1	CYP77A4; electron carrier/ heme binding / iron ion binding / monooxygenase/ oxygen binding	730	0
	3361	81	1496	22.5	55	22.5	AT1G08570.1	ACHT4 (ATYPICAL CYS HIS RICH THIOREDOXIN 4); oxidoreductase, acting on sulfur group of donors, disulfide as acceptor	239	3e-63
	4800	44	1981	27.2727	54.5455	18.1818	AT5G18840.1	sugar transporter, putative	627	1e-180
	7015	44	977	22.7273	54.5455	22.7273	AT2G40610.1	ATEXPA8 (ARABIDOPSIS THALIANA EXPANSIN A8)	418	1e-117
	3725	45	1707	27.2727	54.5455	18.1818	AT1G60420.1	DC1 domain-containing protein	347	2e-95
	4827	45	1787	9.09091	54.5455	36.3636	AT3G22890.1	APS1 (ATP SULFURYLASE 1); sulfate adenylyltransferase (ATP)	744	0
	11890	135	1405	21.2121	54.5455	24.2424	AT5G23860.1	TUB8; structural constituent of cytoskeleton	689	0
	3186	71	635	2.85714	54.2857	42.8571	AT4G38840.1	auxin-responsive protein, putative	117	4e-27
	1282	980	680	11.4754	53.4836	35.041	No hits found
	2357	526	598	22.6923	53.4615	23.8462	No hits found
	3340	2293	987	11.5044	53.3628	35.1327	AT2G38540.1	LP1; calmodulin binding	107	2e-23
	8224	30	1672	26.6667	53.3333	20	AT1G10120.1	DNA binding / transcription factor	252	4e-67
	5774	31	1490	0	53.3333	46.6667	AT1G56670.1	GDSL-motif lipase/hydrolase family protein	185	1e-80
	3231	127	1181	6.25	53.125	40.625	AT3G04730.1	IAA16; transcription factor	270	2e-72
	8003	66	1683	17.6471	52.9412	29.4118	AT1G55740.1	AtSIP1 (Arabidopsis thaliana seed imbibition 1); hydrolase, hydrolyzing O-glycosyl compounds	751	0
	3203	45	745	13.0435	52.1739	34.7826	No hits found
	3285	51	1263	40	52	8	AT5G13870.1	EXGT-A4 (ENDOXYLOGLUCAN TRANSFERASE A4); hydrolase, acting on glycosyl bonds / hydrolase, hydrolyzing O-glycosyl compounds / xyloglucan:xyloglucosyl transferase	512	1e-145
	2102	161	622	1.26582	51.8987	46.8354	AT5G05960.1	protease inhibitor/seed storage/lipid transfer protein (LTP) family protein	121	3e-28
	5785	60	952	20.6897	51.7241	27.5862	AT1G04555.1	unknown protein	172	2e-43
	18002	89	164	32.5581	51.1628	16.2791	No hits found
	1541	124	1738	3.1746	50.7937	46.0317	AT1G66960.1	lupeol synthase, putative / 2,3-oxidosqualene-triterpenoid cyclase, putative	196	5e-50
	10066	152	880	26.6667	50.6667	22.6667	AT5G35740.1	glycosyl hydrolase family protein 17	176	2e-44
	7051	40	1326	15	50	35	AT5G55560.1	protein kinase family protein	475	1e-134
	3802	30	668	7.14286	50	42.8571	No hits found
	4839	41	1249	0	50	50	AT2G37130.1	peroxidase 21 (PER21) (P21) (PRXR5)	493	1e-140
	4839	41	1249	0	50	50	AT2G37130.1	peroxidase 21 (PER21) (P21) (PRXR5)	493	1e-140
	9235	37	1102	5.55556	50	44.4444	AT2G16050.1	FUNCTIONS IN: molecular_function unknown; INVOLVED IN: biological_process unknown; LOCATED IN: cellular_component unknown; CONTAINS InterPro DOMAIN/s: DC1 (InterPro:IPR004146); BEST Arabidopsis thaliana protein match is: DC1 domain-containing protein (TAIR:AT1G20990.1); Has 719 Blast hits to 448 proteins in 12 species: Archae - 0; Bacteria - 0; Metazoa - 0; Fungi - 2; Plants - 717; Viruses - 0; O…	268	3e-72
	9235	37	1102	5.55556	50	44.4444	AT2G16050.1	FUNCTIONS IN: molecular_function unknown; INVOLVED IN: biological_process unknown; LOCATED IN: cellular_component unknown; CONTAINS InterPro DOMAIN/s: DC1 (InterPro:IPR004146); BEST Arabidopsis thaliana protein match is: DC1 domain-containing protein (TAIR:AT1G20990.1); Has 719 Blast hits to 448 proteins in 12 species: Archae - 0; Bacteria - 0; Metazoa - 0; Fungi - 2; Plants - 717; Viruses - 0; O…	268	3e-72
	3703	43	1264	22.7273	50	27.2727	AT2G42990.1	GDSL-motif lipase/hydrolase family protein	453	1e-128
	8942	38	1536	38.8889	50	11.1111	AT5G28150.1	unknown protein	424	1e-119
	1571	60	766	20	50	30	AT4G14550.1	IAA14 (INDOLE-3-ACETIC ACID INDUCIBLE 14); protein binding / transcription factor/ transcription repressor	225	2e-60
	6864	80	1049	12.8205	48.7179	38.4615	AT4G38400.1	ATEXLA2 (ARABIDOPSIS THALIANA EXPANSIN-LIKE A2)	296	1e-80
	3195	77	763	35.1351	48.6486	16.2162	AT1G74670.1	gibberellin-responsive protein, putative	128	3e-30
	1056	55	876	37.037	48.1481	14.8148	AT5G13710.2	SMT1 (STEROL METHYLTRANSFERASE 1); sterol 24-C-methyltransferase	308	2e-96
	4736	56	898	22.2222	48.1481	29.6296	AT3G61200.1	thioesterase family protein	134	6e-32
	259	50	933	36	48	16	AT4G14110.1	COP9 (CONSTITUTIVE PHOTOMORPHOGENIC 9); metalloendopeptidase/ protein binding	287	6e-78
	10269	48	891	21.7391	47.8261	30.4348	No hits found	hypothetical protein [Vitis vinifera]	111	1e-23
	11948	417	783	38.3085	47.7612	13.9303	AT5G38650.1	proteasome maturation factor UMP1 family protein	206	1e-53
	2492	86	705	0	47.7273	52.2727	No hits found
	2350	551	973	19.1882	47.6015	33.2103	AT1G11530.1	ATCXXS1 (C-terminal cysteine residue is changed to a serine 1); protein disulfide isomerase	152	2e-37
	3238	1618	2444	12.125	47.5	40.375	AT1G48440.1	unknown protein	202	6e-52
	1279	39	878	36.8421	47.3684	15.7895	AT1G15760.1	FUNCTIONS IN: molecular_function unknown; INVOLVED IN: biological_process unknown; LOCATED IN: cellular_component unknown; CONTAINS InterPro DOMAIN/s: Sterile alpha motif homology (InterPro:IPR010993); BEST Arabidopsis thaliana protein match is: unknown protein (TAIR:AT1G80520.1); Has 30 Blast hits to 30 proteins in 7 species: Archae - 0; Bacteria - 0; Metazoa - 0; Fungi - 0; Plants - 30; Viruses…	164	5e-41
	3748	40	1688	47.3684	47.3684	5.26316	AT1G01225.1	NC domain-containing protein-related	232	1e-109
	4862	38	1400	36.8421	47.3684	15.7895	AT5G01520.1	zinc finger (C3HC4-type RING finger) family protein	348	5e-96
	16122	36	744	21.0526	47.3684	31.5789	No hits found
	1769	35	885	5.88235	47.0588	47.0588	AT1G73640.1	AtRABA6a (Arabidopsis Rab GTPase homolog A6a); GTP binding	296	1e-80
	9113	37	1905	23.5294	47.0588	29.4118	AT1G27840.1	transducin family protein / WD-40 repeat family protein	413	1e-166
	2239	34	579	23.5294	47.0588	29.4118	No hits found
	4901	33	1657	17.6471	47.0588	35.2941	AT1G27480.1	lecithin:cholesterol acyltransferase family protein / LACT family protein	486	1e-137
	8218	34	1693	17.6471	47.0588	35.2941	AT5G23340.1	INVOLVED IN: biological_process unknown; LOCATED IN: cellular_component unknown; EXPRESSED IN: 24 plant structures; EXPRESSED DURING: 15 growth stages; CONTAINS InterPro DOMAIN/s: Leucine-rich repeat, cysteine-containing subtype (InterPro:IPR006553); BEST Arabidopsis thaliana protein match is: F-box family protein (FBL4) (TAIR:AT4G15475.1); Has 9095 Blast hits to 3545 proteins in 210 species: Arc…	589	1e-168
	112	65	791	50	46.875	3.125	AT3G47650.1	bundle-sheath defective protein 2 family / bsd2 family	142	3e-34
	8969	162	693	30.3797	46.8354	22.7848	No hits found
	1274	192	1436	19.1489	46.8085	34.0426	AT1G10550.1	XTH33; hydrolase, acting on glycosyl bonds / hydrolase, hydrolyzing O-glycosyl compounds / xyloglucan:xyloglucosyl transferase	378	1e-105
	8267	30	897	6.66667	46.6667	46.6667	AT4G27960.2	UBC9 (UBIQUITIN CONJUGATING ENZYME 9); ubiquitin-protein ligase	301	5e-82
	2455	32	1524	13.3333	46.6667	40	AT4G14960.2	TUA6; structural constituent of cytoskeleton	426	0
	3721	31	811	46.6667	46.6667	6.66667	No hits found	hypothetical protein [Vitis vinifera]	159	6e-38
	8229	33	1105	33.3333	46.6667	20	AT5G02710.1	unknown protein	192	4e-49
	10474	31	784	0	46.6667	53.3333	AT1G55000.3	peptidoglycan-binding LysM domain-containing protein	142	2e-34
	11595	31	1049	26.6667	46.6667	26.6667	No hits found
	3063	87	1891	2.32558	46.5116	51.1628	AT3G21690.1	MATE efflux family protein	752	0
	26071	57	1756	35.7143	46.4286	17.8571	AT5G67050.1	lipase class 3 family protein	490	1e-138
	2690	165	1081	15.8537	46.3415	37.8049	No hits found	unknown [Medicago truncatula]	134	2e-30
	620	472	1165	22.0779	45.8874	32.0346	AT3G10210.1	FUNCTIONS IN: molecular_function unknown; INVOLVED IN: biological_process unknown; LOCATED IN: cellular_component unknown; EXPRESSED IN: 23 plant structures; EXPRESSED DURING: 13 growth stages; CONTAINS InterPro DOMAIN/s: Cellular retinaldehyde-binding/triple function, C-terminal (InterPro:IPR001251); BEST Arabidopsis thaliana protein match is: Rho-GTPase-activating protein-related (TAIR:AT4G3575…	343	1e-94
	13091	45	709	18.1818	45.4545	36.3636	No hits found
	3304	1729	797	16.3551	45.3271	38.3178	No hits found
	1432	498	1542	43.3884	45.0413	11.5702	AT2G27380.1	ATEPR1; structural constituent of cell wall	287	1e-77
	153	766	715	6.84211	44.4737	48.6842	No hits found
	2287	112	1130	33.3333	44.4444	22.2222	AT2G40110.1	yippee family protein	218	7e-57
	8925	122	1760	30.5085	44.0678	25.4237	AT4G39660.1	AGT2 (ALANINE:GLYOXYLATE AMINOTRANSFERASE 2); alanine-glyoxylate transaminase/ catalytic/ pyridoxal phosphate binding / transaminase	780	0
	6967	51	704	28	44	28	AT1G72430.1	auxin-responsive protein-related	127	8e-30
	420	304	1182	9.33333	44	46.6667	AT3G07470.1	unknown protein	165	6e-41
	2549	33	660	31.25	43.75	25	AT1G61700.1	DNA-directed RNA polymerase II, putative (RPB10)	139	1e-33
	13363	32	615	12.5	43.75	43.75	AT2G42830.2	SHP2 (SHATTERPROOF 2); protein binding / transcription factor	144	2e-43
	3449	35	2477	31.25	43.75	25	AT2G26730.1	leucine-rich repeat transmembrane protein kinase, putative	462	0
	3182	278	1006	23.7037	43.7037	32.5926	No hits found
	2771	491	1339	23.431	43.5146	33.0544	No hits found
	2305	46	1310	26.087	43.4783	30.4348	AT3G04730.1	IAA16; transcription factor	147	2e-72
	10278	49	1931	26.087	43.4783	30.4348	AT2G36310.1	URH1 (URIDINE-RIBOHYDROLASE 1); adenosine nucleosidase/ hydrolase/ inosine nucleosidase/ uridine nucleosidase	506	1e-143
	13871	45	835	30.4348	43.4783	26.087	AT5G50870.1	UBC27 (ubiquitin-conjugating enzyme 27); ubiquitin-protein ligase	227	6e-60
	13932	45	878	17.3913	43.4783	39.1304	AT2G36835.1	unknown protein	186	2e-47
	1445	514	1372	29.6	43.2	27.2	AT5G65020.1	ANNAT2 (Annexin Arabidopsis 2); calcium ion binding / calcium-dependent phospholipid binding	464	1e-131
	1988	252	1767	4.8	43.2	52	AT2G04570.1	GDSL-motif lipase/hydrolase family protein	480	1e-135
	6843	90	1733	27.2727	43.1818	29.5455	AT1G49750.1	leucine-rich repeat family protein	373	1e-103
	3248	118	1027	22.4138	43.1034	34.4828	AT2G33510.1	protein binding	165	5e-41
	13496	687	951	41.5152	43.0303	15.4545	No hits found
	1288	30	791	42.8571	42.8571	14.2857	AT5G55660.1	LOCATED IN: mitochondrion; EXPRESSED IN: 24 plant structures; EXPRESSED DURING: 13 growth stages; CONTAINS InterPro DOMAIN/s: DEK, C-terminal (InterPro:IPR014876); BEST Arabidopsis thaliana protein match is: unknown protein (TAIR:AT4G26630.2); Has 348612 Blast hits to 121147 proteins in 2910 species: Archae - 1231; Bacteria - 38190; Metazoa - 148268; Fungi - 42547; Plants - 15024; Viruses - 2447;…	172	2e-43
	4825	43	2220	33.3333	42.8571	23.8095	AT2G39130.1	amino acid transporter family protein	564	1e-161
	45	59	1309	42.8571	42.8571	14.2857	AT3G60370.1	immunophilin / FKBP-type peptidyl-prolyl cis-trans isomerase family protein	308	5e-84
	1455	59	1681	50	42.8571	7.14286	AT5G23120.1	HCF136; protein binding	635	0
	3004	42	971	23.8095	42.8571	33.3333	No hits found	unknow protein [Oryza sativa (japonica cultivar-group)]	243	2e-63
	10013	30	2131	28.5714	42.8571	28.5714	AT2G15620.1	NIR1 (NITRITE REDUCTASE 1); ferredoxin-nitrate reductase/ nitrite reductase (NO-forming)	936	0
	17	42	1779	23.8095	42.8571	33.3333	AT3G22435.1	XS domain-containing protein	214	1e-63
						12+16
	7813	192	1925	0	0	100	AT1G19250.1	FMO1 (FLAVIN-DEPENDENT MONOOXYGENASE 1); FAD binding / NADP or NADPH binding / electron carrier/ flavin-containing monooxygenase/ monooxygenase/ oxidoreductase	234	2e-61
	8914	74	1608	0	0	100	AT1G62810.1	copper amine oxidase, putative	457	1e-129
	7087	38	575	0	0	100	AT5G18730.1	FUNCTIONS IN: molecular_function unknown; INVOLVED IN: biological_process unknown; LOCATED IN: cellular_component unknown; CONTAINS InterPro DOMAIN/s: Molecular chaperone, heat shock protein, Hsp40, DnaJ (InterPro:IPR015609); BEST Arabidopsis thaliana protein match is: unknown protein (TAIR:AT5G18740.1); Has 299 Blast hits to 137 proteins in 8 species: Archae - 0; Bacteria - 0; Metazoa - 0; Fungi…	121	3e-28
	8953	196	728	0	0	100	No hits found
	6868	77	575	0	0	100	No hits found	pathogen induced protein CuPi1 [Cucumis sativus]	184	4e-46
	7814	168	1395	0	1.21951	98.7805	AT1G19250.1	FMO1 (FLAVIN-DEPENDENT MONOOXYGENASE 1); FAD binding / NADP or NADPH binding / electron carrier/ flavin-containing monooxygenase/ monooxygenase/ oxidoreductase	282	3e-76
	1849	237	1047	0	1.76991	98.2301	AT4G25200.1	ATHSP23.6-MITO (MITOCHONDRION-LOCALIZED SMALL HEAT SHOCK PROTEIN 23.6)	224	7e-59
	10094	121	831	0	1.85185	98.1481	AT1G14930.1	major latex protein-related / MLP-related	121	5e-28
	5613	214	1058	0	1.92308	98.0769	No hits found
	998	308	941	2.08333	0.694444	97.2222	AT5G59720.1	HSP18.2 (heat shock protein 18.2)	219	1e-57
	1613	76	2652	0	2.85714	97.1429	AT5G52640.1	ATHSP90.1 (HEAT SHOCK PROTEIN 90.1); ATP binding / unfolded protein binding	1122	0
	23967	71	494	0	2.94118	97.0588	AT5G10695.1	unknown protein	98	2e-21
	1272	64	716	0	3.33333	96.6667	AT5G59720.1	HSP18.2 (heat shock protein 18.2)	211	5e-55
	3522	110	709	0	3.7037	96.2963	No hits found
	5855	52	1007	0	4	96	AT5G47120.1	ATBI1 (BAX INHIBITOR 1)	390	1e-109
	2648	130	1894	0	4.7619	95.2381	No hits found	galactose binding type 2 ribosome inact. [Monmordica charatia]	466	1e-130
	7978	46	858	5	0	95	AT1G01490.2	heavy-metal-associated domain-containing protein	120	1e-27
	2546	83	733	0	5	95	AT3G12580.1	HSP70 (heat shock protein 70); ATP binding	237	5e-63
	15963	47	1468	5	0	95	AT3G16370.1	GDSL-motif lipase/hydrolase family protein	409	1e-114
	9244	41	1113	0	5.26316	94.7368	AT1G27730.1	STZ (salt tolerance zinc finger); nucleic acid binding / transcription factor/ transcription repressor/ zinc ion binding	223	2e-58
	2862	74	833	2.85714	2.85714	94.2857	AT4G30460.1	glycine-rich protein	190	1e-48
	8915	101	1479	0	6.25	93.75	AT4G12290.1	amine oxidase/ copper ion binding / quinone binding	537	1e-153
	6667	35	1852	0	6.25	93.75	AT5G18840.1	sugar transporter, putative	196	4e-94
	7151	30	1164	6.66667	0	93.3333	AT3G12500.1	ATHCHIB (ARABIDOPSIS THALIANA BASIC CHITINASE); chitinase	456	1e-128
	1504	158	1425	0	6.84932	93.1507	AT3G16370.1	GDSL-motif lipase/hydrolase family protein	490	1e-139
	2632	243	2121	0	7.69231	92.3077	AT3G12580.1	HSP70 (heat shock protein 70); ATP binding	1196	0
	1568	515	1292	2.47934	5.78512	91.7355	AT5G12020.1	HSP17.6II (17.6 KDA CLASS II HEAT SHOCK PROTEIN)	191	7e-49
	3418	419	556	4.39024	3.90244	91.7073	No hits found
	6987	46	503	0	9.09091	90.9091	No hits found
	2547	83	1634	10	0	90	No hits found
	1702	685	874	0.615385	9.84615	89.5385	AT5G59720.1	HSP18.2 (heat shock protein 18.2)	259	2e-69
	7916	39	1246	0	10.5263	89.4737	AT3G57540.1	remorin family protein	249	3e-66
	6920	59	792	3.57143	7.14286	89.2857	AT4G27280.1	calcium-binding EF hand family protein	161	4e-40
	2519	99	1274	8.69565	2.17391	89.1304	AT4G27670.1	HSP21 (HEAT SHOCK PROTEIN 21)	149	5e-36
	26099	38	743	5.55556	5.55556	88.8889	AT4G27280.1	calcium-binding EF hand family protein	166	1e-41
	2233	74	2199	8.57143	2.85714	88.5714	AT1G07350.1	transformer serine/arginine-rich ribonucleoprotein, putative	147	2e-35
	2477	52	744	7.69231	3.84615	88.4615	No hits found
	2655	172	2189	1.20482	12.0482	86.747	AT3G02470.4	SAMDC (S-ADENOSYLMETHIONINE DECARBOXYLASE); adenosylmethionine decarboxylase	344	1e-94
	2826	33	709	0	13.3333	86.6667	No hits found
	8986	138	1573	5.97015	7.46269	86.5672	AT2G19310.1	FUNCTIONS IN: molecular_function unknown; INVOLVED IN: response to oxidative stress, response to high light intensity, response to hydrogen peroxide, response to heat; EXPRESSED IN: 22 plant structures; EXPRESSED DURING: 11 growth stages; CONTAINS InterPro DOMAIN/s: HSP20-like chaperone (InterPro:IPR008978); BEST Arabidopsis thaliana protein match is: HSP18.2 (heat shock protein 18.2) (TAIR:AT5G5…	103	4e-22
	6751	92	2462	13.6364	0	86.3636	AT2G26150.1	ATHSFA2; DNA binding / transcription factor	356	4e-98
	1496	46	1682	4.54545	9.09091	86.3636	AT5G39090.1	transferase family protein	194	1e-71
	3604	74	1112	8.57143	5.71429	85.7143	AT3G16770.1	ATEBP (ETHYLENE-RESPONSIVE ELEMENT BINDING PROTEIN); DNA binding / protein binding / transcription activator/ transcription factor	147	1e-35
	9208	42	1818	0	14.2857	85.7143	AT2G22240.1	MIPS2 (MYO-INOSITOL-1-PHOSTPATE SYNTHASE 2); binding / catalytic/ inositol-3-phosphate synthase	942	0
	3840	31	797	0	14.2857	85.7143	AT4G32090.1	galactosyltransferase	100	1e-21
	1375	30	1282	0	14.2857	85.7143	AT5G65020.1	ANNAT2 (Annexin Arabidopsis 2); calcium ion binding / calcium-dependent phospholipid binding	397	1e-111
	2831	101	906	4.16667	10.4167	85.4167	AT1G18100.1	E12A11; phosphatidylethanolamine binding	223	1e-58
	2252	55	590	7.40741	7.40741	85.1852	AT1G55310.2	SR33; RNA binding / protein binding	223	9e-59
	1600	58	1003	0	14.8148	85.1852	No hits found	invertase inhibitor [Coffea canephora]	169	3e-41
	2215	41	907	10	5	85	AT4G16780.1	ATHB-2 (ARABIDOPSIS THALIANA HOMEOBOX PROTEIN 2); DNA binding / protein homodimerization/ sequence-specific DNA binding / transcription factor	162	3e-40
	12505	80	1005	7.69231	7.69231	84.6154	AT1G55310.1	SR33; RNA binding / protein binding	244	5e-65
	1928	145	3680	8.4507	7.04225	84.507	AT5G25560.1	zinc finger (C3HC4-type RING finger) family protein	495	1e-140
	316	239	1750	12.6126	3.6036	83.7838	AT3G44110.1	ATJ3; protein binding	721	0
	3599	75	1936	2.77778	13.8889	83.3333	AT4G31940.1	CYP82C4; electron carrier/ heme binding / iron ion binding / monooxygenase/ oxygen binding	476	1e-134
	3765	39	1126	5.55556	11.1111	83.3333	No hits found	hypothetical protein [Vitis vinifera]	159	6e-38
	1883	461	926	4.52489	12.6697	82.8054	AT4G39250.1	ATRL1 (ARABIDOPSIS RAD-LIKE 1); DNA binding / transcription factor	110	9e-25
	17957	59	860	6.89655	10.3448	82.7586	AT2G32530.1	ATCSLB03; cellulose synthase/ transferase/ transferase, transferring glycosyl groups	157	6e-39
	2578	444	683	0	17.7083	82.2917	AT2G18420.1	Encodes a Gibberellin-regulated GASA/GAST/Snakin family protein	134	7e-32
	1367	127	972	4.83871	12.9032	82.2581	AT5G51190.1	AP2 domain-containing transcription factor, putative	194	5e-50
	1716	108	1301	6	12	82	AT5G50790.1	nodulin MtN3 family protein	307	1e-83
	2657	127	675	0	18.0328	81.9672	AT3G62550.1	universal stress protein (USP) family protein	167	7e-42
	2358	88	894	15.9091	2.27273	81.8182	AT1G50640.1	ERF3 (ETHYLENE RESPONSIVE ELEMENT BINDING FACTOR 3); DNA binding / protein binding / transcription factor/ transcription repressor	230	8e-61
	2485	54	1318	7.40741	11.1111	81.4815	AT1G80130.1	binding	217	1e-56
	7892	125	667	13.5593	5.08475	81.3559	No hits found	unknown [Populus trichocarpa]	110	1e-23
	2815	349	3991	2.92398	15.7895	81.2865	AT2G46240.1	BAG6 (BCL-2-ASSOCIATED ATHANOGENE 6); calmodulin binding / protein binding	190	7e-48
	5979	32	2226	12.5	6.25	81.25	AT2G40140.2	CZF1; transcription factor	576	1e-164
	7113	33	1257	0	18.75	81.25	AT3G15510.1	ATNAC2 (ARABIDOPSIS NAC DOMAIN CONTAINING PROTEIN 2); transcription factor	339	2e-93
	5976	34	1826	12.5	6.25	81.25	AT4G34100.1	protein binding / zinc ion binding	840	0
	1521	35	1427	12.5	6.25	81.25	No hits found
	10343	36	622	6.25	12.5	81.25	No hits found
	1986	1519	1619	4.3956	14.4231	81.1813	AT5G54770.1	THI1; protein homodimerization	484	1e-147
	10309	43	1517	14.2857	4.7619	80.9524	AT1G64620.1	Dof-type zinc finger domain-containing protein	141	1e-33
	4809	46	1393	14.2857	4.7619	80.9524	No hits found
	2642	144	1222	11.4286	8.57143	80	AT1G78020.1	senescence-associated protein-related	105	6e-23
	8069	31	854	13.3333	6.66667	80	AT1G49400.1	emb1129 (embryo defective 1129); structural constituent of ribosome	151	4e-37
	4763	54	1263	4	16	80	AT2G17040.1	anac036 (Arabidopsis NAC domain containing protein 36); transcription factor	286	1e-77
	2091	325	2367	12.2581	7.74194	80	AT5G02500.1	HSC70-1 (HEAT SHOCK COGNATE PROTEIN 70-1); ATP binding	1198	0
	2673	41	1550	15	5	80	AT5G18630.2	lipase class 3 family protein	443	1e-124
	5736	83	2161	15	5	80	AT5G48570.1	peptidyl-prolyl cis-trans isomerase, putative / FK506-binding protein, putative	837	0
	3301	1863	759	0.114943	20	79.8851	AT2G18420.1	Encodes a Gibberellin-regulated GASA/GAST/Snakin family protein	134	8e-32
	1680	69	1214	8.82353	11.7647	79.4118	AT3G56400.1	WRKY70; transcription factor/ transcription repressor	142	3e-34
	2521	59	694	10.3448	10.3448	79.3103	AT5G16570.1	GLN1;4; glutamate-ammonia ligase	162	2e-40
	4544	229	612	2.7027	18.018	79.2793	No hits found
	3295	110	1180	15.0943	5.66038	79.2453	AT1G56200.2	emb1303 (embryo defective 1303)	154	1e-37
	2152	1222	815	1.35135	19.4257	79.223	No hits found	26kDa phloem protein [Cucumis sativus]	329	2e-89
	2175	410	1035	5.72917	15.1042	79.1667	AT3G11660.1	NHL1	237	1e-62
	1494	407	655	1.02041	19.898	79.0816	No hits found
	546	178	1729	10.4651	10.4651	79.0698	AT5G42050.1	FUNCTIONS IN: molecular_function unknown; EXPRESSED IN: 22 plant structures; EXPRESSED DURING: 13 growth stages; CONTAINS InterPro DOMAIN/s: Development and cell death domain (InterPro:IPR013989), Kelch related (InterPro:IPR013089); BEST Arabidopsis thaliana protein match is: unknown protein (TAIR:AT3G27090.1); Has 5084 Blast hits to 2870 proteins in 85 species: Archae - 0; Bacteria - 24; Metazoa…	397	1e-110
	2314	71	911	0	21.2121	78.7879	AT4G19840.1	ATPP2-A1; carbohydrate binding	98	6e-21
	2738	30	611	7.14286	14.2857	78.5714	No hits found
	474	114	682	5.45455	16.3636	78.1818	No hits found	unknown [Populus trichocarpa]	139	3e-32
	2469	99	996	8.88889	13.3333	77.7778	AT2G29420.1	ATGSTU7 (ARABIDOPSIS THALIANA GLUTATHIONE S-TRANSFERASE TAU 7); glutathione transferase	196	1e-50
	5952	36	944	5.55556	16.6667	77.7778	AT2G35900.1	unknown protein	177	1e-44
	5834	57	1369	14.8148	7.40741	77.7778	AT5G64210.1	AOX2; alternative oxidase	451	1e-127
	945	131	688	6.34921	15.873	77.7778	No hits found	unknown [Populus trichocarpa x Populus deltoides]	198	5e-50
	8161	37	730	5.55556	16.6667	77.7778	No hits found
	2296	56	1375	7.40741	14.8148	77.7778	AT4G11660.1	AT-HSFB2B; transcription factor/ transcription repressor	362	1e-100
	4690	67	1574	16.129	6.45161	77.4194	AT5G63160.1	BT1 (BTB AND TAZ DOMAIN PROTEIN 1); protein binding / transcription regulator	414	1e-116
	922	166	1241	18.6667	4	77.3333	AT1G10630.1	ATARFA1F (ARABIDOPSIS THALIANA ADP-RIBOSYLATION FACTOR A1F); GTP binding / copper ion binding / phospholipase activator/ protein binding	362	1e-100
	3042	44	1274	13.6364	9.09091	77.2727	AT5G13200.1	GRAM domain-containing protein / ABA-responsive protein-related	363	1e-101
	2556	116	853	0	22.807	77.193	No hits found	unnamed protein product [Vitis vinifera]	193	2e-48
	870	74	2605	11.4286	11.4286	77.1429	AT5G42300.1	UBL5 (UBIQUITIN-LIKE PROTEIN 5)	150	5e-36
	10467	30	734	0	23.0769	76.9231	AT2G47710.1	universal stress protein (USP) family protein	244	3e-65
	2491	55	1420	15.3846	7.69231	76.9231	AT5G11000.1	unknown protein	129	5e-30
	6701	522	542	2.7451	20.3922	76.8627	No hits found
	8027	63	648	6.66667	16.6667	76.6667	No hits found
	1562	95	992	8.51064	14.8936	76.5957	AT3G15210.1	ERF4 (ETHYLENE RESPONSIVE ELEMENT BINDING FACTOR 4); DNA binding / protein binding / transcription factor/ transcription repressor	165	4e-41
	10392	36	1385	17.6471	5.88235	76.4706	AT1G59710.1	FUNCTIONS IN: molecular_function unknown; INVOLVED IN: biological_process unknown; LOCATED IN: cellular_component unknown; EXPRESSED IN: 23 plant structures; EXPRESSED DURING: 13 growth stages; CONTAINS InterPro DOMAIN/s: Protein of unknown function DUF569 (InterPro:IPR007679), Actin_cross-linking (InterPro:IPR008999); BEST Arabidopsis thaliana protein match is: unknown protein (TAIR:AT1G27100.1)…	322	4e-88
	9927	36	1503	11.7647	11.7647	76.4706	AT1G71710.1	inositol polyphosphate 5-phosphatase, putative	481	1e-136
	4625	72	2433	14.7059	8.82353	76.4706	AT3G18060.1	transducin family protein / WD-40 repeat family protein	984	0
	4887	37	1787	17.6471	5.88235	76.4706	AT2G40000.1	HSPRO2 (ARABIDOPSIS ORTHOLOG OF SUGAR BEET HS1 PRO-1 2)	487	1e-137
	2054	551	595	1.49813	22.0974	76.4045	No hits found
	1491	246	1968	7.37705	16.3934	76.2295	AT2G18280.2	AtTLP2 (TUBBY LIKE PROTEIN 2); phosphoric diester hydrolase/ transcription factor	485	1e-137
	4781	44	1184	4.7619	19.0476	76.1905	AT2G46300.1	FUNCTIONS IN: molecular_function unknown; INVOLVED IN: biological_process unknown; LOCATED IN: cellular_component unknown; EXPRESSED IN: male gametophyte, sepal, flower, pollen tube; EXPRESSED DURING: L mature pollen stage, M germinated pollen stage, 4 anthesis; CONTAINS InterPro DOMAIN/s: Harpin-induced 1 (InterPro:IPR010847); BEST Arabidopsis thaliana protein match is: unknown protein (TAIR:AT1…	198	5e-51
	3355	221	1419	13.3333	10.4762	76.1905	AT4G16780.1	ATHB-2 (ARABIDOPSIS THALIANA HOMEOBOX PROTEIN 2); DNA binding / protein homodimerization/ sequence-specific DNA binding / transcription factor	232	4e-80
	10235	44	1067	4.7619	19.0476	76.1905	AT4G35190.1	unknown protein	346	2e-95
	1551	765	2577	11.6667	12.2222	76.1111	AT5G19150.2	carbohydrate kinase family	478	1e-135
	1914	193	850	9.78261	14.1304	76.087	No hits found	putative wound-induced protein [Prunus dulcis]	141	8e-33
	1636	119	1113	5.17241	18.9655	75.8621	No hits found
