# Supplementary material for: Transcriptome analyses of early cucumber fruit growth identifies distinct gene modules associated with phases of development
Source: BMC Genomics. 2012 Oct 2;13:518. doi: 10.1186/1471-2164-13-518 (PMC3477022; doi:10.1186/1471-2164-13-518)
Supplement: Additional file 5 — Table S3. Transcripts with homologs in Arabidopsis annotated to include one or more of the following terms: chlorophyll, chloroplast, photosystem, thylakoid. [file 1471-2164-13-518-S5.xlsx]

## Sheet: Sheet1
	Additional File 5. Table S3. Transcripts with homologs in Arabidopsis annotated to include one or more of the following terms: chlorophyll, chloroplast, photosystem, thylakoid.
				no. reads	length	percent ESTs at each age
						0	4	8	12	16
		947	CuSa200910_947	65	785	0.0322581	0.354839	0.193548	0.290323	0.129032		AT2G02850.1	ARPN (PLANTACYANIN); copper ion binding / electron carrier
		1774	CuSa200910_1774	92	699	0.0666667	0.244444	0.266667	0.266667	0.155556		AT2G02850.1	ARPN (PLANTACYANIN); copper ion binding / electron carrier
		18099	CuSa200910_18099	31	1275	0.214286	0.214286	0.214286	0.285714	0.0714286		AT1G76570.1	chlorophyll A-B binding family protein
		3463	CuSa200910_3463	175	1284	0.097561	0.353659	0.268293	0.243902	0.0365854		AT5G01530.1	chlorophyll A-B binding protein CP29 (LHCB4)
		8160	CuSa200910_8160	30	837	0.2	0.466667	0.2	0.0666667	0.0666667		AT3G15190.1	chloroplast 30S ribosomal protein S20, putative
		10004	CuSa200910_10004	199	696	0.184783	0.326087	0.206522	0.163043	0.119565		AT3G60210.1	chloroplast chaperonin 10, putative
		168	CuSa200910_168	99	1932	0.244444	0.288889	0.2	0.133333	0.133333		ATCG00905.1	chloroplast gene encoding ribosomal protein s12. The gene is located in three distinct loci on the chloroplast genome and is transpliced to make one transcript.
		1387	CuSa200910_1387	36	1404	0.235294	0.294118	0.117647	0.176471	0.176471		AT3G23710.1	chloroplast inner membrane import protein Tic22, putative
		961	CuSa200910_961	105	2780	0.163265	0.285714	0.204082	0.163265	0.183673		AT2G37400.1	chloroplast lumen common family protein
		1450	CuSa200910_1450	608	1771	0.122378	0.384615	0.283217	0.129371	0.0804196		AT1G09750.1	chloroplast nucleoid DNA-binding protein-related
		4772	CuSa200910_4772	41	1586	0.157895	0.105263	0.263158	0.157895	0.315789		AT5G10770.1	chloroplast nucleoid DNA-binding protein, putative
		5817	CuSa200910_5817	61	1887	0.25	0.321429	0.285714	0.142857	0		AT5G10770.1	chloroplast nucleoid DNA-binding protein, putative
		6840	CuSa200910_6840	71	1178	0.333333	0.363636	0.181818	0.0909091	0.030303		AT4G02530.1	chloroplast thylakoid lumen protein
		1320	CuSa200910_1320	677	1052	0.0448718	0.673077	0.192308	0.0705128	0.0192308		AT2G34430.1	LHB1B1; chlorophyll binding
		2909	CuSa200910_2909	2764	1100	0.0993691	0.365142	0.121451	0.38959	0.0244479		AT2G34430.1	LHB1B1; chlorophyll binding
		3277	CuSa200910_3277	1644	1050	0.00633714	0.461343	0.409379	0.105196	0.017744		AT2G34430.1	LHB1B1; chlorophyll binding
		11202	CuSa200910_11202	154	1191	0.169014	0.492958	0.126761	0.183099	0.028169		AT2G34430.1	LHB1B1; chlorophyll binding
		772	CuSa200910_772	246	1095	0.0869565	0.365217	0.156522	0.330435	0.0608696		AT3G54890.1	LHCA1; chlorophyll binding
		732	CuSa200910_732	279	1126	0.1875	0.382812	0.15625	0.203125	0.0703125		AT3G61470.1	LHCA2; chlorophyll binding
		1691	CuSa200910_1691	324	1841	0.153333	0.333333	0.186667	0.253333	0.0733333		AT1G61520.1	LHCA3; chlorophyll binding
		1782	CuSa200910_1782	112	847	0.113208	0.301887	0.226415	0.264151	0.0943396		AT3G47470.1	LHCA4 (LIGHT-HARVESTING CHLOROPHYLL-PROTEIN COMPLEX I SUBUNIT A4); chlorophyll binding
		1853	CuSa200910_1853	154	966	0.111111	0.208333	0.305556	0.347222	0.0277778		AT3G47470.1	LHCA4 (LIGHT-HARVESTING CHLOROPHYLL-PROTEIN COMPLEX I SUBUNIT A4); chlorophyll binding
		897	CuSa200910_897	688	1026	0.17134	0.264798	0.280374	0.239875	0.0436137		AT2G05070.1	LHCB2.2; chlorophyll binding
		1179	CuSa200910_1179	191	1234	0.136364	0.5	0.181818	0.147727	0.0340909		AT5G54270.1	LHCB3 (LIGHT-HARVESTING CHLOROPHYLL B-BINDING PROTEIN 3); structural molecule
		4537	CuSa200910_4537	367	1219	0.130178	0.491124	0.201183	0.130178	0.0473373		AT4G10340.1	LHCB5 (LIGHT HARVESTING COMPLEX OF PHOTOSYSTEM II 5); chlorophyll binding
		1900	CuSa200910_1900	413	1227	0.115183	0.424084	0.230366	0.188482	0.0418848		AT1G15820.1	LHCB6 (LIGHT HARVESTING COMPLEX PSII SUBUNIT 6); chlorophyll binding
		11688	CuSa200910_11688	335	935	0.149351	0.435065	0.149351	0.233766	0.0324675		AT1G15820.1	LHCB6 (LIGHT HARVESTING COMPLEX PSII SUBUNIT 6); chlorophyll binding
		1410	CuSa200910_1410	72	1460	0.15625	0.625	0.125	0.03125	0.0625		AT2G20890.1	PSB29
		1444	CuSa200910_1444	421	1391	0.128866	0.443299	0.154639	0.180412	0.0927835		AT3G50820.1	PSBO2 (PHOTOSYSTEM II SUBUNIT O-2); oxygen evolving/ poly(U) binding
		7823	CuSa200910_7823	54	633	0.115385	0.346154	0.346154	0.115385	0.0769231		AT1G06680.2	PSBP-1 (PHOTOSYSTEM II SUBUNIT P-1); poly(U) binding
		7825	CuSa200910_7825	188	996	0.125	0.409091	0.147727	0.215909	0.102273		AT1G06680.1	PSBP-1 (PHOTOSYSTEM II SUBUNIT P-1); poly(U) binding
		13383	CuSa200910_13383	360	1060	0.191617	0.347305	0.281437	0.11976	0.0598802		AT4G05180.1	PSBQ-2; calcium ion binding
		489	CuSa200910_489	799	829	0.215054	0.311828	0.274194	0.123656	0.0752688		AT1G79040.1	PSBR (photosystem II subunit R)
		11292	CuSa200910_11292	411	752	0.256545	0.329843	0.282723	0.078534	0.052356		AT1G79040.1	PSBR (photosystem II subunit R)
		720	CuSa200910_720	212	818	0.118812	0.356436	0.336634	0.118812	0.0693069		AT2G30570.1	PSBW (PHOTOSYSTEM II REACTION CENTER W)
		1458	CuSa200910_1458	139	1075	0.292308	0.353846	0.138462	0.0923077	0.123077		AT2G30570.1	PSBW (PHOTOSYSTEM II REACTION CENTER W)
		1187	CuSa200910_1187	180	723	0.192771	0.409639	0.216867	0.120482	0.060241		AT2G06520.1	PSBX (photosystem II subunit X)
		7021	CuSa200910_7021	43	695	0.263158	0.421053	0.263158	0.0526316	0		AT2G06520.1	PSBX (photosystem II subunit X)
		7878	CuSa200910_7878	43	847	0.05	0.6	0.1	0.2	0.05		AT1G67740.1	PSBY
		8994	CuSa200910_8994	125	955	0.321429	0.357143	0.214286	0.107143	0		AT1G67740.1	PSBY
		645	CuSa200910_645	91	1030	0.190476	0.380952	0.238095	0.0952381	0.0952381		AT2G37220.1	29 kDa ribonucleoprotein, chloroplast, putative / RNA-binding protein cp29, putative
		12034	CuSa200910_12034	100	1204	0.212766	0.404255	0.148936	0.106383	0.12766		AT2G37220.1	29 kDa ribonucleoprotein, chloroplast, putative / RNA-binding protein cp29, putative
		9153	CuSa200910_9153	47	1060	0.136364	0.590909	0.136364	0.0454545	0.0909091		AT3G13120.1	30S ribosomal protein S10, chloroplast, putative
		711	CuSa200910_711	329	893	0.166667	0.320513	0.371795	0.0512821	0.0897436		AT5G14320.1	30S ribosomal protein S13, chloroplast (CS13)
		24107	CuSa200910_24107	34	1563	0.266667	0.333333	0.2	0	0.2		AT1G07210.1	30S ribosomal protein S18 family
		1308	CuSa200910_1308	35	1307	0.294118	0.294118	0.117647	0.0588235	0.235294		AT5G24490.1	30S ribosomal protein, putative
		6723	CuSa200910_6723	70	1530	0.34375	0.3125	0.1875	0.03125	0.125		AT2G35410.1	33 kDa ribonucleoprotein, chloroplast, putative / RNA-binding protein cp33, putative
		6848	CuSa200910_6848	53	912	0.32	0.24	0.28	0.08	0.08		AT3G20230.1	50S ribosomal protein L18 family
		2349	CuSa200910_2349	90	864	0.309524	0.333333	0.166667	0.119048	0.0714286		AT1G35680.1	50S ribosomal protein L21, chloroplast / CL21 (RPL21)
		9159	CuSa200910_9159	53	899	0.333333	0.291667	0.208333	0.0833333	0.0833333		AT5G54600.1	50S ribosomal protein L24, chloroplast (CL24)
		10386	CuSa200910_10386	36	747	0.277778	0.222222	0.166667	0.166667	0.166667		AT2G33450.1	50S ribosomal protein L28, chloroplast (CL28)
		1493	CuSa200910_1493	2514	1150	0.200512	0.287543	0.282423	0.187713	0.0418089		AT1G29930.1	CAB1 (CHLOROPHYLL A/B BINDING PROTEIN 1); chlorophyll binding
		83	CuSa200910_83	88	2307	0.166667	0.309524	0.142857	0.142857	0.238095		AT5G35360.1	CAC2; acetyl-CoA carboxylase/ biotin carboxylase
		12894	CuSa200910_12894	37	706	0.111111	0.166667	0.333333	0.222222	0.166667		AT4G26500.1	CPSUFE (CHLOROPLAST SULFUR E); enzyme activator/ transcription regulator
		1888	CuSa200910_1888	31	1439	0.0714286	0.571429	0.142857	0.142857	0.0714286		AT3G63140.1	CSP41A (CHLOROPLAST STEM-LOOP BINDING PROTEIN OF 41 KDA); mRNA binding / poly(U) binding
		12788	CuSa200910_12788	55	1025	0.148148	0.296296	0.407407	0.037037	0.111111		AT1G45230.1	defective chloroplasts and leaves protein-related / DCL protein-related
		2781	CuSa200910_2781	40	1872	0.15	0.25	0.35	0	0.25		ATCG01310.1	encodes a chloroplast ribosomal protein L2, a constituent of the large subunit of the ribosomal complex
		2409	CuSa200910_2409	31	1556	0.1875	0.1875	0.25	0.0625	0.3125		ATCG00800.1	encodes a chloroplast ribosomal protein S3, a constituent of the small subunit of the ribosomal complex
		197	CuSa200910_197	82	1432	0.342105	0.263158	0.210526	0.0789474	0.105263		ATCG00900.1	encodes a chloroplast ribosomal protein S7, a constituent of the small subunit of the ribosomal complex
		7864	CuSa200910_7864	161	1175	0.189189	0.27027	0.243243	0.162162	0.135135		AT4G03280.1	PETC (PHOTOSYNTHETIC ELECTRON TRANSFER C); electron transporter, transferring electrons from cytochrome b6/f complex of photosystem II
		4906	CuSa200910_4906	36	1018	0.125	0.25	0.0625	0.375	0.1875		AT3G06790.2	plastid developmental protein DAG, putative
		23979	CuSa200910_23979	34	582	0.25	0.25	0.1875	0.125	0.1875		AT1G11430.1	plastid developmental protein DAG, putative
		23982	CuSa200910_23982	31	1039	0.2	0.333333	0.2	0.2	0.0666667		AT1G11430.1	plastid developmental protein DAG, putative
		6907	CuSa200910_6907	66	1042	0.233333	0.266667	0.333333	0.0666667	0.1		AT3G26070.1	plastid-lipid associated protein PAP / fibrillin family protein
		11793	CuSa200910_11793	44	1132	0.2	0.4	0.05	0.25	0.1		AT5G19940.1	plastid-lipid associated protein PAP-related / fibrillin-related
		9102	CuSa200910_9102	65	875	0.2	0.4	0.2	0.0666667	0.133333		AT5G15760.1	plastid-specific 30S ribosomal protein 3, putative / PSRP-3, putative
		1631	CuSa200910_1631	111	1072	0.28	0.38	0.18	0.08	0.08		AT1G32990.1	PRPL11 (PLASTID RIBOSOMAL PROTEIN L11); structural constituent of ribosome
		448	CuSa200910_448	169	932	0.141026	0.410256	0.192308	0.205128	0.0512821		AT4G02770.1	PSAD-1 (photosystem I subunit D-1)
		765	CuSa200910_765	389	1003	0.149171	0.458564	0.265193	0.0828729	0.0441989		AT4G28750.1	PSAE-1 (PSA E1 KNOCKOUT); catalytic
		165	CuSa200910_165	101	847	0.297872	0.297872	0.234043	0.12766	0.0425532		AT1G31330.1	PSAF (photosystem I subunit F)
		1981	CuSa200910_1981	84	989	0.205128	0.282051	0.153846	0.205128	0.153846		AT1G31330.1	PSAF (photosystem I subunit F)
		4545	CuSa200910_4545	224	932	0.104762	0.304762	0.361905	0.161905	0.0666667		AT1G55670.1	PSAG (PHOTOSYSTEM I SUBUNIT G)
		10047	CuSa200910_10047	182	792	0.190476	0.357143	0.238095	0.142857	0.0714286		AT1G52230.1	PSAH2 (PHOTOSYSTEM I SUBUNIT H2)
		3224	CuSa200910_3224	300	756	0.177305	0.29078	0.312057	0.191489	0.0283688		AT1G30380.1	PSAK (photosystem I subunit K)
		13	CuSa200910_13	270	1079	0.184	0.392	0.256	0.104	0.064		AT4G12800.1	PSAL (photosystem I subunit L)
		2922	CuSa200910_2922	257	910	0.133333	0.4	0.208333	0.208333	0.05		AT1G08380.1	PSAO (photosystem I subunit O)
		5956	CuSa200910_5956	36	910	0.0625	0.5625	0.375	0	0		AT2G46820.2	PSI-P (PHOTOSYSTEM I P SUBUNIT); DNA binding
		385	CuSa200910_385	68	568	0.125	0.28125	0.34375	0.09375	0.15625		ATCG00070.1	PSII K protein
		607	CuSa200910_607	131	775	0.20339	0.457627	0.101695	0.135593	0.101695		AT2G38140.1	PSRP4 (PLASTID-SPECIFIC RIBOSOMAL PROTEIN 4); structural constituent of ribosome
		23881	CuSa200910_23881	55	755	0.115385	0.461538	0.269231	0.0384615	0.115385		AT3G56910.1	PSRP5 (PLASTID-SPECIFIC 50S RIBOSOMAL PROTEIN 5)
		5796	CuSa200910_5796	61	2165	0.107143	0.285714	0.25	0.25	0.107143		AT3G46780.1	PTAC16 (PLASTID TRANSCRIPTIONALLY ACTIVE 16); binding / catalytic
		479	CuSa200910_479	33	1638	0.2	0.266667	0.266667	0.133333	0.133333		AT1G80480.1	PTAC17 (PLASTID TRANSCRIPTIONALLY ACTIVE17)
		5682	CuSa200910_5682	36	1411	0.294118	0.235294	0.117647	0.117647	0.235294		AT1G21600.2	PTAC6 (PLASTID TRANSCRIPTIONALLY ACTIVE6)
		7804	CuSa200910_7804	96	1023	0.288889	0.222222	0.244444	0.0888889	0.155556		AT5G28750.1	thylakoid assembly protein, putative
		11609	CuSa200910_11609	30	1150	0.230769	0.384615	0.230769	0.153846	0		AT1G54780.1	thylakoid lumen 18.3 kDa protein
		536	CuSa200910_536	47	905	0.227273	0.227273	0.318182	0.181818	0.0454545		AT5G53490.1	thylakoid lumenal 17.4 kDa protein, chloroplast
		5876	CuSa200910_5876	49	1100	0.125	0.166667	0.416667	0.125	0.166667		AT1G12250.1	thylakoid lumenal protein-related
		7887	CuSa200910_7887	145	1349	0.3125	0.265625	0.109375	0.171875	0.140625		AT1G04940.1	TIC20 (TRANSLOCON AT THE INNER ENVELOPE MEMBRANE OF CHLOROPLASTS 20)
		6948	CuSa200910_6948	36	1392	0.125	0.25	0.1875	0.1875	0.25		AT5G16620.1	TIC40
						0.183258	0.346967	0.22406	0.147164	0.0985514
