# Supplementary material for: Transcriptome analyses of early cucumber fruit growth identifies distinct gene modules associated with phases of development
Source: BMC Genomics. 2012 Oct 2;13:518. doi: 10.1186/1471-2164-13-518 (PMC3477022; doi:10.1186/1471-2164-13-518)
Supplement: Additional file 6 — Table S4. Gene list for K-means cluster analysis groups. [file 1471-2164-13-518-S6.xlsx]

## Sheet: sup. table S5
	Additional File 6. Table S4. Gene list for K cluster analysis.
	52 genes	Contig name	Total Reads	Length (nt)	0d	4d	8d	12d	16d	AT Hit ID	gi Hit ID					79 genes	Contig name	Total Reads	Length (nt)	0d	4d	8d	12d	16d	AT Hit ID	gi Hit ID							94 genes	Contig name	Total Reads	Length (nt)	0d	4d	8d	12d	16d	AT Hit ID	gi Hit ID						163 genes
	0	CuSa200910_10239	56	2232	79.17	16.67	4.17	0	0	AT5G17160.1	gi|22655304|gb|AAM98242.1|					0-4	CuSa200910_9021	98	780	39.53	39.53	9.3	6.98	4.65	AT1G63310.1	gi|157356659|emb|CAO62854.1|							4	CuSa200910_6800	69	1482	28.13	53.13	9.38	6.25	3.13	AT5G03300.1	gi|118484212|gb|ABK93986.1|						4-8
	0	CuSa200910_10400	39	1405	82.35	5.88	5.88	0	5.88	AT3G55530.1	gi|157344238|emb|CAO69171.1|					0-4	CuSa200910_6830	95	1904	39.53	34.88	6.98	6.98	11.63	AT4G12910.1	gi|7271957|gb|AAF44708.1|AF242849_1							4	CuSa200910_10330	42	1969	26.32	42.11	10.53	15.79	5.26	AT5G50570.2	gi|147820985|emb|CAN63524.1|						4-8
	0	CuSa200910_10414	32	1669	71.43	14.29	7.14	0	7.14	AT5G62410.1	gi|147833306|emb|CAN68529.1|					0-4	CuSa200910_8957	78	697	61.76	35.29	2.94	0	0	AT2G25060.1	gi|115393868|gb|ABI96983.1|							4	CuSa200910_502	171	1315	27.85	46.84	15.19	6.33	3.8	AT4G39460.1	gi|15028275|gb|AAK76726.1|						4-8
	0	CuSa200910_10466	30	1616	66.67	33.33	0	0	0	AT4G17830.1	gi|7707791|dbj|BAA95409.1|					0-4	CuSa200910_3696	49	1695	45.45	45.45	4.55	0	4.55	No hits found	gi|147838248|emb|CAN71829.1|							4	CuSa200910_1358	79	1064	25	55.56	19.44	0	0	AT2G15220.1	gi|27803890|gb|AAO22065.1|						4-8
	0	CuSa200910_109	66	1252	67.86	32.14	0	0	0	No hits found	No hits found					0-4	CuSa200910_914	49	3217	45.45	31.82	9.09	9.09	4.55	AT2G34710.1	gi|157350440|emb|CAO40420.1|							4	CuSa200910_11202	154	1191	16.9	49.3	12.68	18.31	2.82	AT2G34430.1	gi|167523|gb|AAA33124.1|						4-8
	0	CuSa200910_1152	319	2912	73.57	10.71	13.57	1.43	0.71	AT1G55020.1	gi|1017772|gb|AAA79186.1|					0-4	CuSa200910_9152	50	2849	45.45	36.36	4.55	9.09	4.55	AT1G54510.1	gi|18766642|gb|AAL79042.1|AF469649_1							4	CuSa200910_26010	80	1009	13.51	45.95	18.92	13.51	8.11	AT3G54210.1	gi|14030669|gb|AAK53009.1|AF375425_1						4-8
	0	CuSa200910_1156	230	1194	75.76	22.22	1.01	1.01	0	AT4G23800.1	gi|147777965|emb|CAN70902.1|					0-4	CuSa200910_7943	60	773	44.44	37.04	7.41	3.7	7.41	AT3G15680.1	gi|157340378|emb|CAO46055.1|							4	CuSa200910_8021	50	1549	8.7	47.83	21.74	13.04	8.7	AT3G54690.1	gi|118483855|gb|ABK93818.1|						4-8
	0	CuSa200910_11569	95	1131	73.81	16.67	4.76	2.38	2.38	AT4G32830.1	gi|157339215|emb|CAO43756.1|					0-4	CuSa200910_759	53	1328	52.17	39.13	4.35	4.35	0	AT2G38620.2	gi|9885799|gb|AAG01532.1|AF289465_1							4	CuSa200910_2971	818	1350	5.99	85.29	6.81	0.82	1.09	AT1G79210.3	gi|118482898|gb|ABK93363.1|						4-8
	0	CuSa200910_11691	198	1323	70.59	28.24	1.18	0	0	AT5G06860.1	gi|30984105|gb|AAP41199.1|					0-4	CuSa200910_7991	70	2517	35.48	38.71	6.45	12.9	6.45	AT5G42080.1	gi|1218004|gb|AAC49183.1|							4	CuSa200910_8256	32	2032	7.69	53.85	15.38	7.69	15.38	AT4G34450.1	gi|157340835|emb|CAO47640.1|						4-8
	0	CuSa200910_139	172	1043	77.33	10.67	5.33	2.67	4	AT2G47140.1	gi|217072366|gb|ACJ84543.1|					0-4	CuSa200910_23	90	476	46.15	53.85	0	0	0	No hits found	gi|118482623|gb|ABK93231.1|							4	CuSa200910_4659	90	1146	33.33	53.85	10.26	0	2.56	AT3G62030.2	gi|147766520|emb|CAN69876.1|						4-8
	0	CuSa200910_14054	42	1151	63.16	15.79	10.53	5.26	5.26	AT2G18500.1	gi|157348164|emb|CAO22874.1|					0-4	CuSa200910_10432	30	1103	46.15	53.85	0	0	0	AT1G26480.1	gi|118484342|gb|ABK94048.1|							4	CuSa200910_2913	118	1938	20.37	46.3	7.41	14.81	11.11	AT1G20970.1	gi|157358630|emb|CAO66306.1|						4-8
	0	CuSa200910_15938	64	636	64.29	21.43	14.29	0	0	No hits found	No hits found					0-4	CuSa200910_2643	60	1680	46.15	34.62	11.54	3.85	3.85	AT3G51670.1	gi|157355406|emb|CAO48796.1|							4	CuSa200910_7984	31	1404	6.67	46.67	20	13.33	13.33	AT3G61130.1	gi|7271113|emb|CAB81547.1|						4-8
	0	CuSa200910_176	35	571	73.33	20	0	0	6.67	No hits found	No hits found					0-4	CuSa200910_6856	51	1675	45.83	33.33	8.33	0	12.5	AT2G21790.1	gi|27261142|gb|AAN87547.1|AF118784_1							4	CuSa200910_2186	65	1117	16.67	46.67	16.67	10	10	AT2G28190.1	gi|74229679|gb|ABA00454.1|						4-8
	0	CuSa200910_214	84	2213	88.89	8.33	0	0	2.78	AT3G10050.1	gi|18071352|gb|AAL58211.1|AC090882_14					0-4	CuSa200910_19982	33	718	33.33	46.67	13.33	0	6.67	AT2G32720.1	gi|50844675|gb|AAT84459.1|							4	CuSa200910_8160	30	837	20	46.67	20	6.67	6.67	AT3G15190.1	gi|157338276|emb|CAO39320.1|						4-8
	0	CuSa200910_23916	85	754	75	25	0	0	0	AT2G25060.1	gi|115393868|gb|ABI96983.1|					0-4	CuSa200910_1233	33	1573	53.33	26.67	6.67	6.67	6.67	AT2G46780.1	gi|118482964|gb|ABK93394.1|							4	CuSa200910_16048	61	924	11.11	66.67	3.7	7.41	11.11	AT4G23940.1	gi|157347305|emb|CAO17834.1|						4-8
	0	CuSa200910_254	73	801	65.63	21.88	9.38	3.13	0	AT2G40435.1	gi|157351278|emb|CAO41465.1|					0-4	CuSa200910_275	52	1154	45.83	33.33	12.5	4.17	4.17	AT1G08650.1	gi|157336717|emb|CAO71402.1|							4	CuSa200910_1078	83	994	7.69	66.67	5.13	7.69	12.82	AT3G61860.1	gi|157327144|emb|CAO14416.1|						4-8
	0	CuSa200910_255	31	911	61.54	15.38	15.38	0	7.69	AT3G19800.2	gi|157345845|emb|CAO15360.1|					0-4	CuSa200910_3800	34	1856	33.33	46.67	6.67	6.67	6.67	AT3G53190.1	gi|62320498|dbj|BAD95042.1|							4	CuSa200910_11920	42	1041	33.33	66.67	0	0	0	AT4G29260.1	gi|157342714|emb|CAO65426.1|						4-8
	0	CuSa200910_2921	36	1587	73.33	0	20	0	6.67	AT1G79690.1	gi|157348375|emb|CAO23162.1|					0-4	CuSa200910_9052	80	1691	43.24	29.73	13.51	10.81	2.7	AT5G06910.1	gi|157348646|emb|CAO23538.1|							4	CuSa200910_7162	31	1310	13.33	46.67	20	6.67	13.33	AT5G04240.1	gi|157343993|emb|CAO68926.1|						4-8
	0	CuSa200910_3017	1346	2294	90.92	2.79	2.27	1.75	2.27	AT1G08450.1	gi|157348227|emb|CAO22937.1|					0-4	CuSa200910_2071	108	1543	32.65	44.9	12.24	4.08	6.12	AT5G05580.1	gi|23345025|gb|AAN17504.1|							4	CuSa200910_542	55	1736	20.83	54.17	16.67	4.17	4.17	AT3G19320.1	gi|147790680|emb|CAN61024.1|						4-8
	0	CuSa200910_3464	168	918	68.06	29.17	2.78	0	0	AT1G50490.1	gi|118482900|gb|ABK93364.1|					0-4	CuSa200910_1628	65	1729	57.14	32.14	7.14	3.57	0	AT5G62390.1	gi|118487143|gb|ABK95400.1|							4	CuSa200910_2945	211	565	30.85	57.45	6.38	2.13	3.19	AT5G59845.1	gi|66731525|gb|AAY51975.1|						4-8
	0	CuSa200910_408	37	809	73.33	6.67	13.33	0	6.67	AT5G61030.1	gi|157342318|emb|CAO64431.1|					0-4	CuSa200910_5726	30	2144	57.14	28.57	0	7.14	7.14	AT1G72160.1	gi|157357697|emb|CAO64681.1|							4	CuSa200910_994	389	2585	15.25	57.63	9.6	13.56	3.95	AT1G13440.1	gi|157354111|emb|CAO46678.1|						4-8
	0	CuSa200910_417	1142	896	91.77	4.32	1.44	0.62	1.85	AT3G19760.1	gi|116787191|gb|ABK24405.1|					0-4	CuSa200910_9305	30	1580	57.14	28.57	7.14	0	7.14	AT3G26050.1	gi|157345335|emb|CAO14633.1|							4	CuSa200910_11821	96	1542	11.63	48.84	23.26	6.98	9.3	AT5G46110.1	gi|157358711|emb|CAO66396.1|						4-8
	0	CuSa200910_4547	123	608	68.52	22.22	9.26	0	0	No hits found	No hits found					0-4	CuSa200910_1974	52	702	34.78	39.13	4.35	17.39	4.35	AT3G60900.1	gi|157273660|gb|ABV27484.1|							4	CuSa200910_4	130	1063	23.73	47.46	18.64	5.08	5.08	AT3G44890.1	gi|157346672|emb|CAO16741.1|						4-8
	0	CuSa200910_4841	30	1449	69.23	7.69	7.69	7.69	7.69	AT5G58130.1	gi|157358136|emb|CAO65759.1|					0-4	CuSa200910_1183	40	1718	36.84	36.84	15.79	5.26	5.26	AT1G48380.1	gi|157349920|emb|CAO39776.1|							4	CuSa200910_1320	677	1052	4.49	67.31	19.23	7.05	1.92	AT2G34430.1	gi|118487931|gb|ABK95787.1|						4-8
	0	CuSa200910_4900	30	1368	69.23	23.08	7.69	0	0	AT2G26760.1	gi|1076620|pir||S49904					0-4	CuSa200910_9181	41	2140	52.63	31.58	15.79	0	0	AT5G11460.1	gi|50198799|gb|AAT70433.1|							4	CuSa200910_1142	246	669	29.73	47.75	10.81	8.11	3.6	AT5G59970.1	gi|166740|gb|AAA32810.1|						4-8
	0	CuSa200910_516	35	854	66.67	26.67	6.67	0	0	AT5G16250.1	gi|118483634|gb|ABK93711.1|					0-4	CuSa200910_8045	58	1089	38.46	34.62	7.69	15.38	3.85	AT5G45750.1	gi|157354705|emb|CAO48023.1|							4	CuSa200910_1347	50	1343	21.74	43.48	13.04	8.7	13.04	AT5G61240.1	gi|157338528|emb|CAO41879.1|						4-8
	0	CuSa200910_525	175	719	85.14	12.16	2.7	0	0	No hits found	No hits found					0-4	CuSa200910_10210	64	1379	37.93	37.93	13.79	6.9	3.45	AT4G28950.1	gi|145700967|gb|ABH04325.2|							4	CuSa200910_1133	250	1713	19.13	43.48	17.39	13.91	6.09	AT5G19780.1	gi|157337736|emb|CAO22082.1|						4-8
	0	CuSa200910_531	373	1270	67.9	29.01	2.47	0	0.62	AT5G06860.1	gi|30984105|gb|AAP41199.1|					0-4	CuSa200910_13010	335	1044	47.65	31.54	9.4	4.7	6.71	AT2G11910.2	gi|118484611|gb|ABK94179.1|							4	CuSa200910_10350	42	2132	21.05	47.37	21.05	5.26	5.26	AT5G66920.1	gi|157329994|emb|CAO43333.1|						4-8
	0	CuSa200910_56	68	1252	86.67	6.67	0	0	6.67	AT3G16770.1	gi|62131147|gb|AAX68525.1|					0-4	CuSa200910_6802	99	1747	41.86	32.56	6.98	13.95	4.65	AT2G32440.1	gi|197209780|dbj|BAG68929.1|							4	CuSa200910_6898	70	2058	12.9	54.84	12.9	16.13	3.23	AT1G76160.1	gi|157336170|emb|CAO62000.1|						4-8
	0	CuSa200910_5623	51	1794	65.22	30.43	0	0	4.35	No hits found	gi|147838248|emb|CAN71829.1|					0-4	CuSa200910_2790	394	676	56.14	41.52	0.58	0.58	1.17	No hits found	No hits found							4	CuSa200910_5945	38	1223	17.65	47.06	5.88	5.88	23.53	AT1G31817.1	gi|17380742|gb|AAL36201.1|						4-8
	0	CuSa200910_5702	62	497	96.15	0	3.85	0	0	No hits found	No hits found					0-4	CuSa200910_471	262	746	41.88	36.75	10.26	7.69	3.42	AT5G65360.1	gi|488565|gb|AAB49545.1|							4	CuSa200910_6713	35	1197	17.65	47.06	17.65	5.88	11.76	AT2G03780.1	gi|26449445|dbj|BAC41849.1|						4-8
	0	CuSa200910_571	81	1620	67.65	23.53	2.94	2.94	2.94	AT4G34160.1	gi|157099227|gb|ABV23488.1|					0-4	CuSa200910_2894	641	744	42.16	35.89	12.2	4.88	4.88	AT5G59970.1	gi|113534260|dbj|BAF06643.1|							4	CuSa200910_1208	148	2239	22.06	47.06	19.12	7.35	4.41	AT4G12420.1	gi|157360727|emb|CAO70326.1|						4-8
	0	CuSa200910_5857	51	728	72.73	22.73	4.55	0	0	AT2G45180.1	gi|124484377|dbj|BAF46299.1|					0-4	CuSa200910_6704	43	596	40	35	5	15	5	No hits found	No hits found							4	CuSa200910_9226	38	1358	23.53	47.06	11.76	11.76	5.88	AT5G02130.1	gi|157345984|emb|CAO15681.1|						4-8
	0	CuSa200910_653	175	1824	92	5.33	1.33	1.33	0	AT1G48600.2	gi|157343681|emb|CAO68187.1|					0-4	CuSa200910_11769	114	584	52	32	2	6	8	AT5G59970.1	gi|113534260|dbj|BAF06643.1|							4	CuSa200910_3789	38	2035	29.41	47.06	5.88	11.76	5.88	AT2G47510.2	gi|2443751|gb|AAB71399.1|						4-8
	0	CuSa200910_664	65	1650	64.29	32.14	3.57	0	0	AT4G33270.1	gi|147796362|emb|CAN70390.1|					0-4	CuSa200910_1464	47	682	50	36.36	4.55	4.55	4.55	AT5G64310.1	gi|3883120|gb|AAC77823.1|							4	CuSa200910_9239	39	1019	29.41	47.06	11.76	11.76	0	AT2G24490.2	gi|157339401|emb|CAO43942.1|						4-8
	0	CuSa200910_68	40	994	72.22	16.67	5.56	0	5.56	AT3G14310.1	gi|20663622|pdb|1GQ8|A					0-4	CuSa200910_496	32	1358	50	50	0	0	0	AT5G66230.1	gi|157354871|emb|CAO48217.1|							4	CuSa200910_3837	34	1207	11.76	47.06	17.65	17.65	5.88	AT5G66860.1	gi|157327856|emb|CAO16557.1|						4-8
	0	CuSa200910_6977	30	1339	66.67	25	0	0	8.33	AT1G79650.2	gi|157348362|emb|CAO23149.1|					0-4	CuSa200910_7824	54	710	36	40	4	12	8	AT2G27960.1	gi|42362268|gb|AAS13367.1|							4	CuSa200910_8085	45	2071	14.29	47.62	14.29	14.29	9.52	AT3G18000.1	gi|157343681|emb|CAO68187.1|						4-8
	0	CuSa200910_7089	32	1740	78.57	14.29	7.14	0	0	AT1G70710.1	gi|118481057|gb|ABK92482.1|					0-4	CuSa200910_10397	32	1349	40	46.67	6.67	6.67	0	AT2G42260.1	gi|157348631|emb|CAO23523.1|							4	CuSa200910_1428	47	1582	19.05	47.62	14.29	4.76	14.29	AT3G63490.1	gi|118489924|gb|ABK96759.1|						4-8
	0	CuSa200910_7118	30	1188	66.67	33.33	0	0	0	AT4G00180.1	gi|157360726|emb|CAO70325.1|					0-4	CuSa200910_119	112	1702	42	36	10	8	4	AT3G04120.1	gi|4539543|emb|CAB39974.1|							4	CuSa200910_1410	72	1460	15.63	62.5	12.5	3.13	6.25	AT2G20890.1	gi|157351097|emb|CAO41254.1|						4-8
	0	CuSa200910_742	222	1233	93.62	5.32	1.06	0	0	AT1G19670.1	gi|157347990|emb|CAO22577.1|					0-4	CuSa200910_20120	30	999	50	28.57	7.14	7.14	7.14	AT3G05810.1	gi|147818274|emb|CAN64719.1|							4	CuSa200910_1416	121	498	14.29	50	14.29	14.29	7.14	No hits found	gi|118487685|gb|ABK95667.1|						4-8
	0	CuSa200910_8041	44	1715	94.74	5.26	0	0	0	AT5G03810.1	gi|157346317|emb|CAO16014.1|					0-4	CuSa200910_883	158	1486	40	44.29	8.57	5.71	1.43	AT3G11480.1	gi|118486393|gb|ABK95036.1|							4	CuSa200910_1179	191	1234	13.64	50	18.18	14.77	3.41	AT5G54270.1	gi|4689380|gb|AAD27877.1|AF139465_1						4-8
	0	CuSa200910_8110	39	1140	64.71	17.65	5.88	5.88	5.88	No hits found	gi|147834263|emb|CAN66027.1|					0-4	CuSa200910_8967	35	731	37.5	37.5	18.75	0	6.25	AT1G68090.1	gi|125605598|gb|EAZ44634.1|							4	CuSa200910_9066	78	983	11.43	60	2.86	17.14	8.57	AT1G24706.1	gi|157339042|emb|CAO42393.1|						4-8
	0	CuSa200910_8112	43	2054	88.89	5.56	0	5.56	0	AT3G25830.1	gi|157333673|emb|CAO17803.1|					0-4	CuSa200910_14060	35	2325	43.75	37.5	12.5	0	6.25	AT3G22790.1	gi|147766921|emb|CAN67523.1|							4	CuSa200910_4768	52	1190	25	62.5	12.5	0	0	No hits found	gi|194689232|gb|ACF78700.1|						4-8
	0	CuSa200910_8200	38	724	75	25	0	0	0	AT2G37470.1	gi|147832884|emb|CAN72813.1|					0-4	CuSa200910_4824	45	1873	55	35	10	0	0	AT1G48600.2	gi|42571805|ref|NP_973993.1|							4	CuSa200910_10329	38	1086	18.75	62.5	6.25	0	12.5	AT5G46800.1	gi|133711803|gb|ABO36621.1|						4-8
	0	CuSa200910_826	46	1254	65	30	5	0	0	AT1G28290.2	gi|217072156|gb|ACJ84438.1|					0-4	CuSa200910_11961	279	678	44	33.6	10.4	6.4	5.6	AT5G59970.1	gi|113534260|dbj|BAF06643.1|							4	CuSa200910_9999	35	662	31.25	50	12.5	0	6.25	AT2G39700.1	gi|16923359|gb|AAL31477.1|AF319472_1						4-8
	0	CuSa200910_876	113	1047	66	22	6	4	2	AT5G60800.1	gi|28416657|gb|AAO42859.1|					0-4	CuSa200910_592	109	1157	50	47.92	2.08	0	0	AT4G00430.1	gi|124482178|gb|ABN11916.1|							4	CuSa200910_5740	45	1139	30	50	10	10	0	AT4G18020.5	gi|157342004|emb|CAO63460.1|						4-8
	0	CuSa200910_8970	79	1707	82.35	11.76	2.94	2.94	0	AT5G20950.2	gi|33391721|gb|AAQ17461.1|					0-4	CuSa200910_8113	45	2038	40	35	0	20	5	AT5G10330.2	gi|3355626|emb|CAA70403.1|							4	CuSa200910_1382	33	1363	18.75	50	12.5	12.5	6.25	AT2G33820.1	gi|157358732|emb|CAO66417.1|						4-8
	0	CuSa200910_91	34	925	100	0	0	0	0	AT1G33430.1	gi|195635183|gb|ACG37060.1|					0-4	CuSa200910_9341	32	1860	50	28.57	7.14	7.14	7.14	AT4G03415.1	gi|157349027|emb|CAO24105.1|							4	CuSa200910_5970	37	1552	18.75	56.25	12.5	12.5	0	AT1G12500.1	gi|157357120|emb|CAO63614.1|						4-8
	0	CuSa200910_9104	55	1308	69.57	30.43	0	0	0	AT1G20930.1	gi|210148100|gb|ACJ09092.1|					0-4	CuSa200910_467	74	1106	50	50	0	0	0	AT3G20390.1	gi|75266004|gb|ABA18632.1|							4	CuSa200910_3787	33	1654	25	43.75	6.25	12.5	12.5	AT4G09510.1	gi|157352568|emb|CAO43674.1|						4-8
	0	CuSa200910_9176	47	1709	70	30	0	0	0	AT5G06150.1	gi|1835260|emb|CAA99990.1|					0-4	CuSa200910_20037	31	1234	50	28.57	14.29	7.14	0	AT4G36970.1	gi|157345125|emb|CAO71853.1|							4	CuSa200910_9353	32	1518	18.75	50	6.25	18.75	6.25	AT2G17340.1	gi|157340736|emb|CAO47541.1|						4-8
	0	CuSa200910_9231	38	2167	68.75	12.5	0	12.5	6.25	AT3G22960.1	gi|157355992|emb|CAO49862.1|					0-4	CuSa200910_6799	51	1471	37.5	45.83	4.17	4.17	8.33	AT5G03300.1	gi|118484212|gb|ABK93986.1|							4	CuSa200910_4912	35	2172	18.75	50	0	18.75	12.5	AT3G56150.1	gi|34978809|gb|AAL13083.1|						4-8
	0	CuSa200910_9352	30	1029	69.23	30.77	0	0	0	AT5G44560.1	gi|217071614|gb|ACJ84167.1|					0-4	CuSa200910_2877	298	633	43.61	37.59	16.54	1.5	0.75	No hits found	No hits found							4	CuSa200910_7878	43	847	5	60	10	20	5	AT1G67740.1	gi|118488993|gb|ABK96304.1|						4-8
																0-4	CuSa200910_9232	40	2607	38.89	33.33	11.11	11.11	5.56	AT1G71820.1	gi|157359620|emb|CAO67837.1|							4	CuSa200910_5986	33	2043	33.33	60	0	0	6.67	AT2G23010.1	gi|3169175|gb|AAC17818.1|						4-8
																0-4	CuSa200910_7218	38	1662	38.89	44.44	0	11.11	5.56	AT5G08380.1	gi|84310212|gb|ABC55266.1|							4	CuSa200910_7906	115	1024	11.32	52.83	28.3	7.55	0	AT5G22870.1	gi|147777409|emb|CAN64947.1|						4-8
																0-4	CuSa200910_285	360	720	47.8	32.08	10.06	5.66	4.4	AT5G65360.1	gi|168493|gb|AAA33471.1|							4	CuSa200910_6012	31	866	15.38	69.23	7.69	7.69	0	AT4G25050.1	gi|157359928|emb|CAO68672.1|						4-8
																0-4	CuSa200910_4847	42	2616	47.37	31.58	5.26	5.26	10.53	AT4G22730.1	gi|157328006|emb|CAO16976.1|							4	CuSa200910_9153	47	1060	13.64	59.09	13.64	4.55	9.09	AT3G13120.1	gi|157353177|emb|CAO45100.1|						4-8
																0-4	CuSa200910_959	134	738	53.45	37.93	3.45	3.45	1.72	AT5G65360.1	gi|168493|gb|AAA33471.1|							4	CuSa200910_908	101	1193	36.36	59.09	4.55	0	0	AT5G14920.1	gi|13926280|gb|AAK49610.1|AF372894_1						4-8
																0-4	CuSa200910_1992	131	1864	44.07	33.9	8.47	8.47	5.08	AT1G30690.2	gi|157351635|emb|CAO42594.1|							4	CuSa200910_7068	39	1122	17.65	52.94	11.76	5.88	11.76	AT2G30170.1	gi|217074526|gb|ACJ85623.1|						4-8
																0-4	CuSa200910_245	282	773	40.16	34.65	12.6	7.09	5.51	AT5G65360.1	gi|168493|gb|AAA33471.1|							4	CuSa200910_1344	59	671	10.71	53.57	3.57	17.86	14.29	AT3G08610.1	gi|157357501|emb|CAO64059.1|						4-8
																0-4	CuSa200910_8145	33	1451	42.86	35.71	21.43	0	0	AT5G67460.1	gi|157345271|emb|CAO71999.1|							4	CuSa200910_3360	106	901	10.64	53.19	21.28	12.77	2.13	AT5G65220.1	gi|15028327|gb|AAK76640.1|						4-8
																0-4	CuSa200910_507	34	1944	42.86	35.71	7.14	0	14.29	AT1G78700.1	gi|118483381|gb|ABK93591.1|							4	CuSa200910_26076	40	1225	10.53	52.63	26.32	10.53	0	AT3G20970.1	gi|13899085|gb|AAK48964.1|AF370537_1						4-8
																0-4	CuSa200910_330	66	1864	36.67	50	6.67	3.33	3.33	AT2G05790.1	gi|118480997|gb|ABK92452.1|							4	CuSa200910_1338	40	3157	10.53	52.63	10.53	15.79	10.53	AT4G39350.1	gi|37725363|gb|AAO25581.1|						4-8
																0-4	CuSa200910_7883	124	2704	38.6	42.11	10.53	7.02	1.75	AT1G28110.2	gi|157359932|emb|CAO68676.1|							4	CuSa200910_9155	43	1456	15.79	52.63	10.53	15.79	5.26	AT1G63000.1	gi|118484773|gb|ABK94255.1|						4-8
																0-4	CuSa200910_8174	38	2387	41.18	35.29	11.76	0	11.76	AT1G78580.1	gi|134142842|gb|ABO61742.1|							4	CuSa200910_4851	41	1278	21.05	52.63	21.05	0	5.26	AT1G78630.1	gi|118489447|gb|ABK96526.1|						4-8
																0-4	CuSa200910_10099	109	924	40.82	32.65	14.29	4.08	8.16	AT3G54560.1	gi|28950691|gb|AAO63269.1|							4	CuSa200910_4537	367	1219	13.02	49.11	20.12	13.02	4.73	AT4G10340.1	gi|157352679|emb|CAO44494.1|						4-8
																0-4	CuSa200910_23935	30	443	53.85	38.46	7.69	0	0	No hits found	No hits found							4	CuSa200910_1851	276	1716	19.05	48.41	15.08	11.9	5.56	AT1G12900.1	gi|147858738|emb|CAN78872.1|						4-8
																0-4	CuSa200910_10003	56	1963	53.85	30.77	7.69	3.85	3.85	AT5G62550.1	gi|118481655|gb|ABK92769.1|							4	CuSa200910_607	131	775	20.34	45.76	10.17	13.56	10.17	AT2G38140.1	gi|157346102|emb|CAO15799.1|						4-8
																0-4	CuSa200910_5622	105	1792	47.83	43.48	8.7	0	0	No hits found	gi|147838248|emb|CAN71829.1|							4	CuSa200910_1888	31	1439	7.14	57.14	14.29	14.29	7.14	AT3G63140.1	gi|157347895|emb|CAO22482.1|						4-8
																0-4	CuSa200910_499	248	1142	55.05	35.78	8.26	0	0.92	AT4G03210.1	gi|157349130|emb|CAO24208.1|							4	CuSa200910_7829	173	558	18.99	50.63	7.59	21.52	1.27	No hits found	No hits found						4-8
																0-4	CuSa200910_11976	173	764	44.16	36.36	5.19	6.49	7.79	AT5G59970.1	gi|113534260|dbj|BAF06643.1|							4	CuSa200910_240	173	1440	24.05	50.63	22.78	0	2.53	AT4G28940.1	gi|157342781|emb|CAO65493.1|						4-8
																0-4	CuSa200910_963	124	537	39.29	35.71	21.43	1.79	1.79	AT5G65360.1	gi|168493|gb|AAA33471.1|							4	CuSa200910_2988	32	1513	6.67	53.33	26.67	6.67	6.67	No hits found	gi|157341960|emb|CAO63416.1|						4-8
																0-4	CuSa200910_5580	80	1625	34.29	45.71	5.71	11.43	2.86	AT1G29980.1	gi|118486479|gb|ABK95079.1|							4	CuSa200910_8036	52	1471	16.67	45.83	20.83	8.33	8.33	AT5G66190.1	gi|157354860|emb|CAO48206.1|						4-8
																0-4	CuSa200910_1392	71	1655	41.94	48.39	6.45	3.23	0	AT2G42200.1	gi|157348484|emb|CAO23376.1|							4	CuSa200910_34	34	1432	26.67	53.33	13.33	0	6.67	AT5G23310.1	gi|157360585|emb|CAO70160.1|						4-8
																0-4	CuSa200910_10201	70	2787	41.94	38.71	9.68	3.23	6.45	AT5G26742.1	gi|157346933|emb|CAO17315.1|							4	CuSa200910_10344	34	1587	20	53.33	20	0	6.67	AT3G19320.1	gi|11994454|dbj|BAB02456.1|						4-8
																0-4	CuSa200910_10263	49	949	54.55	27.27	9.09	4.55	4.55	AT4G18590.1	gi|45773776|gb|AAS76692.1|							4	CuSa200910_16069	54	1142	25	70.83	4.17	0	0	AT3G62730.1	gi|15294284|gb|AAK95319.1|AF410333_1						4-8
																0-4	CuSa200910_18032	43	885	42.11	42.11	5.26	0	10.53	AT1G08880.1	gi|157359873|emb|CAO68602.1|							4	CuSa200910_3674	53	1234	20.83	45.83	8.33	8.33	16.67	AT5G17770.1	gi|55979111|gb|AAV69019.1|						4-8
																0-4	CuSa200910_1349	92	1294	38.1	35.71	11.9	9.52	4.76	AT2G37170.1	gi|3158476|gb|AAC17529.1|							4	CuSa200910_10433	32	1903	13.33	53.33	20	6.67	6.67	AT1G47840.1	gi|157335163|emb|CAO60993.1|						4-8
																0-4	CuSa200910_5715	92	1734	38.1	38.1	9.52	4.76	9.52	AT1G01300.1	gi|157327113|emb|CAO14385.1|							4	CuSa200910_3733	37	3013	17.65	58.82	5.88	11.76	5.88	ATCG00740.1	gi|74027132|gb|AAZ94682.1|						4-8
																0-4	CuSa200910_3495	132	1248	39.66	53.45	5.17	0	1.72	AT5G06730.1	gi|167531|gb|AAA33128.1|							4	CuSa200910_2000	55	1193	19.23	46.15	11.54	15.38	7.69	AT1G07320.1	gi|147856052|emb|CAN78612.1|						4-8
																																	4	CuSa200910_11781	51	627	21.74	52.17	4.35	13.04	8.7	AT5G13120.1	gi|133741925|gb|ABO37960.1|						4-8
																																	4	CuSa200910_2803	51	1094	17.39	52.17	13.04	4.35	13.04	AT3G52150.2	gi|118489133|gb|ABK96373.1|						4-8
																																	4	CuSa200910_7973	74	1380	20	45.71	11.43	8.57	14.29	AT1G09130.2	gi|157347139|emb|CAO17521.1|						4-8
																																	4	CuSa200910_428	39	1135	16.67	44.44	11.11	5.56	22.22	AT4G30690.1	gi|157343157|emb|CAO66646.1|						4-8
																																	4	CuSa200910_4855	39	1592	16.67	44.44	16.67	5.56	16.67	AT1G72180.1	gi|157346542|emb|CAO16425.1|						4-8
																																	4	CuSa200910_1243	37	1424	27.78	44.44	11.11	5.56	11.11	AT3G27060.1	gi|157341109|emb|CAO49016.1|						4-8
																																	4	CuSa200910_11788	39	604	27.78	44.44	5.56	16.67	5.56	AT3G53420.2	gi|124482180|gb|ABN11917.1|						4-8
																																	4	CuSa200910_4731	58	1256	22.22	44.44	18.52	7.41	7.41	AT4G25370.1	gi|157355889|emb|CAO49746.1|						4-8
																																	4	CuSa200910_3016	102	713	12.77	59.57	19.15	4.26	4.26	No hits found	No hits found						4-8
																																	4	CuSa200910_200	74	1434	27.27	45.45	3.03	12.12	12.12	AT3G20290.2	gi|157328840|emb|CAO23244.1|						4-8
																																	4	CuSa200910_3323	138	2994	6.15	55.38	29.23	3.08	6.15	AT1G55020.1	gi|82547876|gb|ABB82552.1|						4-8
																																	4	CuSa200910_5714	76	654	11.76	61.76	17.65	5.88	2.94	AT5G15230.1	gi|118481401|gb|ABK92643.1|						4-8
																																	4	CuSa200910_3393	84	1592	13.16	57.89	18.42	7.89	2.63	AT2G40490.1	gi|217072424|gb|ACJ84572.1|						4-8
																																	4	CuSa200910_3476	148	2365	13.64	48.48	10.61	18.18	9.09	AT2G44160.1	gi|147860393|emb|CAN82572.1|						4-8
																																	4	CuSa200910_557	74	1157	27.27	48.48	12.12	6.06	6.06	AT1G58170.1	gi|118484908|gb|ABK94320.1|						4-8
																																																	4-8
																																																	4-8
																																																	4-8
																																																	4-8
																																																	4-8
																																																	4-8
																																																	4-8
																																																	4-8
																																																	4-8
																																																	4-8
																																																	4-8
																																																	4-8
																																																	4-8
																																																	4-8
																																																	4-8
																																																	4-8
																																																	4-8
																																																	4-8
																																																	4-8
																																																	4-8
																																																	4-8
																																																	4-8
																																																	4-8
																																																	4-8
																																																	4-8
																																																	4-8
																																																	4-8
																																																	4-8
																																																	4-8
																																																	4-8
																																																	4-8
																																																	4-8
																																																	4-8
																																																	4-8
																																																	4-8
																																																	4-8
																																																	4-8
																																																	4-8
																																																	4-8
																																																	4-8
																																																	4-8
																																																	4-8
																																																	4-8
																																																	4-8
																																																	4-8
																																																	4-8
																																																	4-8
																																																	4-8
																																																	4-8
																																																	4-8
																																																	4-8
																																																	4-8
																																																	4-8
																																																	4-8
																																																	4-8
																																																	4-8
																																																	4-8
																																																	4-8
																																																	4-8
																																																	4-8
																																																	4-8
																																																	4-8
																																																	4-8
																																																	4-8
																																																	4-8
																																																	4-8
																																																	4-8
																																																	4-8
																																																	4-8
[truncated: 65 more columns]
